# Supplementary material for: GBDR: a Bayesian model for precise prediction of pathogenic microorganisms using 16S rRNA gene sequences
Source: BMC Genomics. 2022 Mar 16;22(Suppl 1):916. doi: 10.1186/s12864-022-08423-w (PMC8925046; doi:10.1186/s12864-022-08423-w)
Supplement: Supplementary file 1 — Additional file 1. The case study of colorectal carcinoma. [file 12864_2022_8423_MOESM1_ESM.xlsx]

## Sheet: Sheet1
Case study of colorectal carcinoma (Top-20)									Note: Early research mainly focused on the study of intestinal microbial community, which could be regarded as the largest and most complex human-related community. The co-evolution between the human host and its gut microbial communities suggests that these microbial cells can enrich functional capabilities absent in the human genome by producing nutrients and metabolites to modulation of the im…
Rank	Microbe	Prediction score	Evidence	Rank	Microbe	Prediction score	Evidence
			(PMID)				(PMID)
1	Proteobacteria	0.267058	25182170	11	Bacteroides vulgatus	0.0932272	7574628
2	Lachnospiraceae	0.141375	24625961	12	Bacteroides uniformis	0.0916427	7574628
3	Actinobacteria	0.137078	26541655	13	Collinsella aerofaciens	0.0899263	unconfirmed
4	Lactobacillus	0.135616	22689992	14	Bacteroidaceae	0.0883194	17934076
5	Haemophilus	0.135464	22761885	15	Staphylococcus aureus	0.0843647	7074582
6	Clostridium coccoides	0.11791	18237311	16	Streptococcus	0.0830821	16841330
7	Veillonella	0.116856	22761885	17	Bacteroides ovatus	0.0689671	unconfirmed
8	Enterobacteriaceae	0.111858	24972311	18	Eubacterium	0.065863	18624900
9	Helicobacter pylori	0.109108	11774957	19	Fusobacteria	0.0655238	22009990
10	Clostridium difficile	0.108229	unconfirmed	20	Faecalibacterium prausnitzii	0.0625016	unconfirmed
