# Supplementary material for: GBDR: a Bayesian model for precise prediction of pathogenic microorganisms using 16S rRNA gene sequences
Source: BMC Genomics. 2022 Mar 16;22(Suppl 1):916. doi: 10.1186/s12864-022-08423-w (PMC8925046; doi:10.1186/s12864-022-08423-w)
Supplement: Supplementary file 2 — Additional file 2. The prediction list of most likely pathogenic microbes is sorted by final prediction scores. [file 12864_2022_8423_MOESM2_ESM.xlsx]

## Sheet: Sheet1
No	Disease	Microbe	Prediction score
1	Allergic asthma	Proteobacteria	0.248181
2	Allergic asthma	Bacteroidetes	0.223151
3	Allergic asthma	Prevotella	0.198641
4	Allergic asthma	Firmicutes	0.191875
5	Allergic asthma	Haemophilus	0.124671
6	Allergic asthma	Lactobacillus	0.117947
7	Allergic asthma	Actinobacteria	0.115227
8	Allergic asthma	Lachnospiraceae	0.115148
9	Allergic asthma	Clostridium difficile	0.109176
10	Allergic asthma	Bacteroides	0.0897502
11	Allergic asthma	Veillonella	0.0896936
12	Allergic asthma	Clostridium coccoides	0.0896053
13	Allergic asthma	Enterobacteriaceae	0.0887853
14	Allergic asthma	Clostridia	0.0722194
15	Allergic asthma	Staphylococcus aureus	0.0703694
16	Allergic asthma	Bacteroides vulgatus	0.0643288
17	Allergic asthma	Bacteroidaceae	0.0643127
18	Allergic asthma	Streptococcus	0.0643122
19	Allergic asthma	Fusobacterium	0.0642949
20	Allergic asthma	Bacteroides uniformis	0.0642719
21	Allergic asthma	Staphylococcus	0.053817
22	Allergic asthma	Bifidobacterium	0.0405223
23	Allergic asthma	Porphyromonadaceae	0.0390601
24	Allergic asthma	Parabacteroides	0.0390565
25	Allergic asthma	Alistipes	0.0390493
26	Allergic asthma	Bacteroides ovatus	0.0390439
27	Allergic asthma	Klebsiella	0.0390367
28	Allergic asthma	Fusobacteria	0.0390344
29	Allergic asthma	Eubacterium	0.0390163
30	Allergic asthma	Clostridium	0.0374912
31	Allergic asthma	Faecalibacterium prausnitzii	0.037473
32	Allergic asthma	Comamonadaceae	0.0351491
33	Allergic asthma	Oxalobacteraceae	0.0351124
34	Allergic asthma	Sphingomonadaceae	0.0350943
35	Allergic asthma	Stenotrophomonas maltophilia	0.0263888
36	Allergic asthma	Burkholderia	0.0201599
37	Allergic asthma	Coxiellaceae	0.0161113
38	Allergic asthma	Eubacterium eligens	0.0141949
39	Allergic asthma	Shuttleworthia	0.0141939
40	Allergic asthma	Odoribacter	0.0141835
41	Allergic asthma	Roseburia	0.0141823
42	Allergic asthma	Faecalibacterium	0.0141745
43	Allergic asthma	Eubacterium rectale	0.0141735
44	Allergic asthma	Citrobacter	0.014171
45	Allergic asthma	Rikenellaceae	0.0141671
46	Allergic asthma	Phascolarctobacterium	0.0141543
47	Allergic asthma	Eubacteriaceae	0.0141505
48	Allergic asthma	Subdoligranulum	0.0141454
49	Allergic asthma	Ruminococcaceae	0.0141405
50	Allergic asthma	Porphyromonas	0.014133
51	Allergic asthma	Bacteroides fragilis	0.0141238
52	Allergic asthma	Megasphaera	0.0119001
53	Allergic asthma	Gammaproteobacteria	0.0119
54	Allergic asthma	Enterococcus	0.0118999
55	Allergic asthma	Tannerella	0.0118925
56	Allergic asthma	Clostridiales	0.0118907
57	Allergic asthma	Dorea	0.0118882
58	Allergic asthma	Escherichia coli	0.0118641
59	Allergic asthma	Haemophilus parainfluenzae	0.0118632
60	Allergic asthma	Collinsella aerofaciens	0.0118611
61	Allergic asthma	Ruminococcus	0.0118579
62	Allergic asthma	Clostridium leptum	0.0118554
63	Allergic asthma	Veillonellaceae	0.0118525
64	Allergic asthma	Coprococcus	0.0118498
65	Allergic asthma	Fusobacteriaceae	0.0118486
66	Allergic asthma	Streptococcaceae	0.0118393
67	Allergic asthma	Betaproteobacteria	0.0118339
68	Allergic asthma	Bacilli	0.0118262
69	Allergic asthma	Prevotellaceae	0.0118121
70	Allergic asthma	Pasteurellaceae	0.0118082
71	Allergic asthma	Staphylococcus epidermidis	0.00680819
72	Allergic asthma	Dietzia maris	0.00680003
73	Allergic asthma	Rickettsiales	-0.00534084
74	Allergic asthma	Xanthomonas	-0.0053512
75	Allergic asthma	Streptococcus mitis	-0.00536295
76	Allergic asthma	Lysobacter	-0.00538662
77	Allergic asthma	Pseudomonas	-0.00571387
78	Allergic asthma	Firmicutes bacterium EG14	-0.00909035
79	Allergic asthma	Bacterium Ba2	-0.0090925
80	Allergic asthma	Human intestinal firmicute CO19	-0.00909544
81	Allergic asthma	Bacteroides thetaiotaomicron	-0.00909704
82	Allergic asthma	Human intestinal firmicute CO2	-0.00910244
83	Allergic asthma	Bacillus	-0.00911268
84	Allergic asthma	Bacterium B4C2-5	-0.00911497
85	Allergic asthma	Bacterium 08.96.4	-0.00911672
86	Allergic asthma	Butyrate-producing bacterium SSC/2	-0.00911873
87	Allergic asthma	Clostridiaceae bacterium bSSV31	-0.00911886
88	Allergic asthma	Enterobacter	-0.00912024
89	Allergic asthma	Mastodon intestinal bacterium AN-22-6	-0.00912035
90	Allergic asthma	Clostridiaceae bacterium SH032	-0.00912041
91	Allergic asthma	Edwardsiella	-0.00912317
92	Allergic asthma	Butyrate-producing bacterium M104/1	-0.0091263
93	Allergic asthma	Lachnobacterium	-0.00912645
94	Allergic asthma	Anaerofilum	-0.00912719
95	Allergic asthma	Oscillospira	-0.00912782
96	Allergic asthma	Bacterium ic1292	-0.00912938
97	Allergic asthma	Clostridiales bacterium 80/3	-0.00913166
98	Allergic asthma	Mannheimia	-0.0091327
99	Allergic asthma	Bovine rumen bacterium JPR13	-0.00913274
100	Allergic asthma	Butyrate-producing bacterium T2-132	-0.00913274
101	Allergic asthma	Aggregatibacter	-0.00913293
102	Allergic asthma	Bacterium ic1296	-0.00913364
103	Allergic asthma	Cronobacter	-0.00913628
104	Allergic asthma	Firmicutes str. C29	-0.00913764
105	Allergic asthma	Human intestinal firmicute CS26	-0.00913874
106	Allergic asthma	Bacterium ic1311	-0.00913918
107	Allergic asthma	Escherichia	-0.00913978
108	Allergic asthma	Bacterium G100VIII	-0.0091412
109	Allergic asthma	Butyrate-producing bacterium M21/2	-0.00914141
110	Allergic asthma	Bacterium ASF500	-0.00914182
111	Allergic asthma	Akkermansia	-0.00914207
112	Allergic asthma	Pectobacterium	-0.00914211
113	Allergic asthma	Bacterium ic1214	-0.00914235
114	Allergic asthma	Bacterium mpn-isolate group 22	-0.00914251
115	Allergic asthma	Clostridiaceae bacterium SK061	-0.00914268
116	Allergic asthma	Desulfotomaculum	-0.00914276
117	Allergic asthma	Erysipelothrix	-0.00914293
118	Allergic asthma	Butyrate-producing bacterium L2-50	-0.00914343
119	Allergic asthma	Clostridium ramosum	-0.00914348
120	Allergic asthma	Human intestinal firmicute CO35	-0.00914372
121	Allergic asthma	Oscillibacter	-0.00914449
122	Allergic asthma	Rumen bacterium R-9	-0.00914472
123	Allergic asthma	Sutterella	-0.00914701
124	Allergic asthma	Clostridium innocuum	-0.00914852
125	Allergic asthma	Collinsella	-0.00914855
126	Allergic asthma	Pasteurella	-0.00914855
127	Allergic asthma	Butyrate-producing bacterium PH05YB02	-0.00914861
128	Allergic asthma	Shigella	-0.00914893
129	Allergic asthma	Brenneria	-0.00914909
130	Allergic asthma	Anaerotruncus	-0.00914915
131	Allergic asthma	Clostridia bacterium TSW07CA7	-0.00914942
132	Allergic asthma	Butyrate-producing bacterium M50/1	-0.0091495
133	Allergic asthma	Tenericutes	-0.00915095
134	Allergic asthma	Butyrate-producing bacterium PH07AY5	-0.00915137
135	Allergic asthma	Hafnia	-0.00915139
136	Allergic asthma	Butyrate-producing bacterium PH07AY3	-0.00915185
137	Allergic asthma	Butyrate-producing bacterium SL6/1/1	-0.00915265
138	Allergic asthma	Butyrate-producing bacterium SS2/1	-0.00915336
139	Allergic asthma	Clostridiales bacterium AHT16	-0.00915396
140	Allergic asthma	Bacterium YE64	-0.00915451
141	Allergic asthma	Bacterium ic1258	-0.00915505
142	Allergic asthma	Serratia	-0.00915559
143	Allergic asthma	Bacterium mpn-isolate group 19	-0.00915633
144	Allergic asthma	Dysgonomonas	-0.00915731
145	Allergic asthma	Swine fecal bacterium RF3E-Xyl1	-0.00915806
146	Allergic asthma	Butyrate-producing bacterium SM4/1	-0.00915827
147	Allergic asthma	Pantoea	-0.00915901
148	Allergic asthma	Verrucomicrobia	-0.00915973
149	Allergic asthma	Oscillospiraceae bacterium NML 061048	-0.00916027
150	Allergic asthma	Bacterium ic1391	-0.00916153
151	Allergic asthma	Human intestinal firmicute CO13	-0.00916207
152	Allergic asthma	Unidentified bacterium ZF3	-0.00916238
153	Allergic asthma	Vibrio	-0.00916311
154	Allergic asthma	Terrahaemophilus	-0.00916409
155	Allergic asthma	Butyrate-producing bacterium SR1/1	-0.00916439
156	Allergic asthma	Bacteroidaceae bacterium Smarlab 3301643	-0.00916491
157	Allergic asthma	Bacterium YE62	-0.00916494
158	Allergic asthma	Butyrate-producing bacterium L1-810	-0.00916521
159	Allergic asthma	Pusillimonas	-0.00916545
160	Allergic asthma	Butyrate-producing bacterium L1-952	-0.00916549
161	Allergic asthma	Lactococcus	-0.00916688
162	Allergic asthma	Acetonema	-0.00916719
163	Allergic asthma	Segmented filamentous bacterium	-0.00916736
164	Allergic asthma	Butyrate-producing bacterium PH07BY04	-0.00916746
165	Allergic asthma	Swine fecal bacterium SD-Pec1	-0.00916858
166	Allergic asthma	Bacterium mpn-isolate group 5	-0.00916941
167	Allergic asthma	Bacterium mpn-isolate group 24	-0.00917073
168	Allergic asthma	Clostridium spiroforme	-0.0091709
169	Allergic asthma	Mogibacterium	-0.00917111
170	Allergic asthma	Clostridiaceae bacterium LEMV63	-0.00917112
171	Allergic asthma	Lachnospiraceae bacterium A2	-0.00917128
172	Allergic asthma	Bacterium 'New Zealand B'	-0.00917171
173	Allergic asthma	Solobacterium	-0.00917269
174	Allergic asthma	Peptostreptococcus	-0.00917361
175	Allergic asthma	Clostridiales bacterium A2-162	-0.0091743
176	Allergic asthma	Swine manure pit bacterium PPC108	-0.00917438
177	Allergic asthma	Bacteroides sp. CJ78	-0.00917515
178	Allergic asthma	Bacterium C15	-0.00917533
179	Allergic asthma	Rumen bacterium 8/94-32	-0.00917535
180	Allergic asthma	Butyrate-producing bacterium SR1/5	-0.00917638
181	Allergic asthma	Salmonella	-0.00917748
182	Allergic asthma	Clostridiales bacterium L2-14	-0.00917892
183	Allergic asthma	Verrucomicrobia bacterium MS-F-88	-0.00917911
184	Allergic asthma	Butyrate-producing bacterium Ph07AY02	-0.00917958
185	Allergic asthma	Dialister	-0.00917961
186	Allergic asthma	Oligella	-0.00918063
187	Allergic asthma	Swine fecal bacterium FPC67	-0.00918067
188	Allergic asthma	Bacterium mpn-isolate group 27	-0.009182
189	Allergic asthma	Actinobacillus	-0.0091821
190	Allergic asthma	Butyrate-producing bacterium ART55/1	-0.00918259
191	Allergic asthma	Gram-negative bacterium cL10-2b-4	-0.009183
192	Allergic asthma	Erwinia	-0.00918446
193	Allergic asthma	Bacterium MB7-1	-0.00918474
194	Allergic asthma	Burkholderiales bacterium Smarlab 3302047	-0.0091881
195	Allergic asthma	Human intestinal firmicute CO4	-0.00918934
196	Allergic asthma	Butyrate-producing bacterium P607	-0.00919007
197	Allergic asthma	Dehalobacterium	-0.00919041
198	Allergic asthma	Eubacterium tortuosum	-0.00919083
199	Allergic asthma	Anaerostipes	-0.00919404
200	Allergic asthma	Bacterium ic1379	-0.00919835
201	Allergic asthma	Swine fecal bacterium FPC70	-0.00919943
202	Allergic asthma	Coprobacillus	-0.00919946
203	Allergic asthma	Yersinia	-0.00919999
204	Allergic asthma	Bacterium str. 31285	-0.00920301
205	Allergic asthma	Human intestinal firmicute CB47	-0.00920374
206	Allergic asthma	Rumen bacterium R-7	-0.00920429
207	Allergic asthma	Prevotella copri	-0.00945078
208	Allergic asthma	Papillibacter	-0.0137314
209	Allergic asthma	Streptobacillus	-0.013742
210	Allergic asthma	Mobiluncus	-0.0137438
211	Allergic asthma	Bacteroides finegoldii	-0.0137465
212	Allergic asthma	Oxalobacter formigenes	-0.0137492
213	Allergic asthma	Erysipelotrichales	-0.01375
214	Allergic asthma	Lachnospira	-0.0137507
215	Allergic asthma	Syntrophobacteraceae	-0.0137538
216	Allergic asthma	Bilophila wadsworthia	-0.0137579
217	Allergic asthma	Verrucomicrobiaceae	-0.0137589
218	Allergic asthma	Holdemania	-0.0137607
219	Allergic asthma	Ruminococcus productus	-0.0137616
220	Allergic asthma	Desulfovibrionaceae	-0.0137618
221	Allergic asthma	Methanobrevibacter smithii	-0.0137636
222	Allergic asthma	Lactobacillus crispatus	-0.0137638
223	Allergic asthma	Bifidobacterium catenulatum	-0.0137641
224	Allergic asthma	Parabacteroides distasonis	-0.0137662
225	Allergic asthma	Propionibacterium	-0.013767
226	Allergic asthma	Enterobacter aerogenes	-0.0137672
227	Allergic asthma	Atopobium	-0.0137685
228	Allergic asthma	Polyangiaceae	-0.0137692
229	Allergic asthma	Enterococcus faecalis	-0.0137707
230	Allergic asthma	Bacteroides eggerthii	-0.0137712
231	Allergic asthma	Anaerovorax	-0.0137729
232	Allergic asthma	Aerococcus	-0.013774
233	Allergic asthma	Lactobacillus salivarius	-0.0137766
234	Allergic asthma	Leptotrichia	-0.0137772
235	Allergic asthma	Alistipes finegoldii	-0.0137778
236	Allergic asthma	Cellulomonadaceae	-0.013779
237	Allergic asthma	Roseburia hominis	-0.0137793
238	Allergic asthma	Corynebacterium	-0.0137799
239	Allergic asthma	Streptococcus salivarius	-0.0137805
240	Allergic asthma	Roseburia intestinalis	-0.0137806
241	Allergic asthma	Enterobacter hormaechei	-0.0137807
242	Allergic asthma	Porphyromonas gingivalis	-0.0137819
243	Allergic asthma	Fusobacterium nucleatum	-0.0137819
244	Allergic asthma	Bilophila	-0.0137824
245	Allergic asthma	Promicromonosporaceae	-0.0137829
246	Allergic asthma	Erysipelotrichaceae	-0.0137829
247	Allergic asthma	Enterococcus faecium	-0.0137838
248	Allergic asthma	Nitrospiraceae	-0.0137847
249	Allergic asthma	Streptococcus anginosus	-0.0137874
250	Allergic asthma	Clostridium cocleatum	-0.0137875
251	Allergic asthma	Leptotrichia amnionii	-0.0137926
252	Allergic asthma	Olsenella	-0.0137934
253	Allergic asthma	Bacillaceae	-0.0137948
254	Allergic asthma	Eubacterium hallii	-0.0137949
255	Allergic asthma	Aeromonadaceae	-0.0137949
256	Allergic asthma	Veillonella atypica	-0.013795
257	Allergic asthma	Acinetobacter	-0.0137953
258	Allergic asthma	Paenibacillaceae	-0.0137964
259	Allergic asthma	Streptococcus parasanguinis	-0.0137971
260	Allergic asthma	Desulfobacteraceae	-0.0137971
261	Allergic asthma	Veillonella parvula	-0.0137975
262	Allergic asthma	Ruminococcus gnavus	-0.0137989
263	Allergic asthma	Porphyromonas uenonis	-0.0137991
264	Allergic asthma	Parabacteroides merdae	-0.0137999
265	Allergic asthma	Odoribacter splanchnicus	-0.0137999
266	Allergic asthma	Actinomyces	-0.0138004
267	Allergic asthma	Alistipes putredinis	-0.0138013
268	Allergic asthma	Atopobium vaginae	-0.0138022
269	Allergic asthma	Eggerthella	-0.0138033
270	Allergic asthma	Treponema	-0.0138045
271	Allergic asthma	Veillonella dispar	-0.013806
272	Allergic asthma	Tropheryma whipplei	-0.0138071
273	Allergic asthma	Bacteroidales	-0.0138074
274	Allergic asthma	Bacteroides sp. D20	-0.0138075
275	Allergic asthma	Thiotrichaceae	-0.0138077
276	Allergic asthma	Alcaligenaceae	-0.0138078
277	Allergic asthma	Desulfovibrio	-0.0138086
278	Allergic asthma	Alteromonadaceae	-0.0138095
279	Allergic asthma	Shigella dysenteriae	-0.0138106
280	Allergic asthma	Gardnerella	-0.0138154
281	Allergic asthma	Peptostreptococcaceae	-0.0138183
282	Allergic asthma	Propionibacterium acnes	-0.0138202
283	Allergic asthma	Streptococcus vestibularis	-0.0138206
284	Allergic asthma	Candidate division TM7	-0.0138224
285	Allergic asthma	Clostridiaceae	-0.0138226
286	Allergic asthma	Coriobacteriaceae	-0.0138265
287	Allergic asthma	Gardnerella vaginalis	-0.0138273
288	Allergic asthma	Selenomonas	-0.0138286
289	Allergic asthma	Klebsiella pneumoniae	-0.0138366
290	Allergic asthma	Acidobacteriaceae	-0.0138401
291	Allergic asthma	Lactobacillus iners	-0.0138568
1	Allergic sensitization	Proteobacteria	0.263528
2	Allergic sensitization	Bacteroidetes	0.234639
3	Allergic sensitization	Firmicutes	0.217956
4	Allergic sensitization	Prevotella	0.210435
5	Allergic sensitization	Lachnospiraceae	0.144298
6	Allergic sensitization	Helicobacter pylori	0.143143
7	Allergic sensitization	Lactobacillus	0.142988
8	Allergic sensitization	Haemophilus	0.141467
9	Allergic sensitization	Actinobacteria	0.133984
10	Allergic sensitization	Veillonella	0.127905
11	Allergic sensitization	Clostridia	0.116812
12	Allergic sensitization	Bacteroides	0.113982
13	Allergic sensitization	Clostridium coccoides	0.111569
14	Allergic sensitization	Enterobacteriaceae	0.104266
15	Allergic sensitization	Bacteroides uniformis	0.103102
16	Allergic sensitization	Streptococcus	0.100504
17	Allergic sensitization	Staphylococcus	0.0988092
18	Allergic sensitization	Staphylococcus aureus	0.0961929
19	Allergic sensitization	Eubacterium	0.0878444
20	Allergic sensitization	Fusobacterium	0.0860079
21	Allergic sensitization	Bacteroides vulgatus	0.0835007
22	Allergic sensitization	Bacteroidaceae	0.0817173
23	Allergic sensitization	Parabacteroides	0.0789093
24	Allergic sensitization	Bifidobacterium	0.0738781
25	Allergic sensitization	Peptostreptococcaceae	0.0690607
26	Allergic sensitization	Clostridium	0.0686513
27	Allergic sensitization	Staphylococcus epidermidis	0.06623
28	Allergic sensitization	Collinsella aerofaciens	0.0651626
29	Allergic sensitization	Bacteroides ovatus	0.0639029
30	Allergic sensitization	Eubacterium eligens	0.0624269
31	Allergic sensitization	Faecalibacterium prausnitzii	0.0618671
32	Allergic sensitization	Klebsiella	0.061619
33	Allergic sensitization	Fusobacteria	0.0612977
34	Allergic sensitization	Stenotrophomonas maltophilia	0.0586293
35	Allergic sensitization	Alistipes	0.0559822
36	Allergic sensitization	Porphyromonadaceae	0.0528067
37	Allergic sensitization	Mastodon intestinal bacterium AN-22-6	0.0518106
38	Allergic sensitization	Megasphaera	0.051282
39	Allergic sensitization	Butyrate-producing bacterium P607	0.0510884
40	Allergic sensitization	Porphyromonas	0.0503518
41	Allergic sensitization	Lachnobacterium	0.0500871
42	Allergic sensitization	Rumen bacterium R-7	0.0498053
43	Allergic sensitization	Collinsella	0.0491669
44	Allergic sensitization	Segmented filamentous bacterium	0.0483624
45	Allergic sensitization	Shuttleworthia	0.0482605
46	Allergic sensitization	Lachnospiraceae bacterium A2	0.0482174
47	Allergic sensitization	Swine manure pit bacterium PPC108	0.0478472
48	Allergic sensitization	Bacterium ic1311	0.0469865
49	Allergic sensitization	Swine fecal bacterium FPC70	0.0468649
50	Allergic sensitization	Eubacteriaceae	0.0465622
51	Allergic sensitization	Enterobacter	0.046561
52	Allergic sensitization	Mogibacterium	0.046205
53	Allergic sensitization	Dehalobacterium	0.0461051
54	Allergic sensitization	Unidentified bacterium ZF3	0.0458477
55	Allergic sensitization	Streptococcaceae	0.0458071
56	Allergic sensitization	Dorea	0.0456426
57	Allergic sensitization	Tannerella	0.0452073
58	Allergic sensitization	Clostridiales	0.0442512
59	Allergic sensitization	Human intestinal firmicute CO2	0.0441994
60	Allergic sensitization	Subdoligranulum	0.0440439
61	Allergic sensitization	Phascolarctobacterium	0.0433877
62	Allergic sensitization	Butyrate-producing bacterium SM4/1	0.0430116
63	Allergic sensitization	Polyangiaceae	0.0429455
64	Allergic sensitization	Butyrate-producing bacterium SL6/1/1	0.0423097
65	Allergic sensitization	Ruminococcus	0.0421974
66	Allergic sensitization	Enterococcus	0.041895
67	Allergic sensitization	Coriobacteriaceae	0.0416145
68	Allergic sensitization	Faecalibacterium	0.0415243
69	Allergic sensitization	Desulfotomaculum	0.0414675
70	Allergic sensitization	Clostridiaceae bacterium bSSV31	0.0414284
71	Allergic sensitization	Human intestinal firmicute CO35	0.0411672
72	Allergic sensitization	Eubacterium rectale	0.040659
73	Allergic sensitization	Bacterium 08.96.4	0.0400799
74	Allergic sensitization	Butyrate-producing bacterium ART55/1	0.039521
75	Allergic sensitization	Ruminococcaceae	0.0394762
76	Allergic sensitization	Anaerovorax	0.0391085
77	Allergic sensitization	Coprococcus	0.0387686
78	Allergic sensitization	Bacilli	0.0387091
79	Allergic sensitization	Citrobacter	0.0379328
80	Allergic sensitization	Butyrate-producing bacterium L2-50	0.0373805
81	Allergic sensitization	Lachnospira	0.0370097
82	Allergic sensitization	Corynebacterium	0.0366617
83	Allergic sensitization	Peptostreptococcus	0.0366433
84	Allergic sensitization	Dietzia maris	0.0365012
85	Allergic sensitization	Olsenella	0.0363941
86	Allergic sensitization	Clostridiaceae	0.0361132
87	Allergic sensitization	Clostridia bacterium TSW07CA7	0.0359303
88	Allergic sensitization	Bacterium B4C2-5	0.0356123
89	Allergic sensitization	Dysgonomonas	0.0355054
90	Allergic sensitization	Roseburia	0.0350629
91	Allergic sensitization	Eggerthella	0.0348595
92	Allergic sensitization	Clostridium leptum	0.0347696
93	Allergic sensitization	Haemophilus parainfluenzae	0.0346349
94	Allergic sensitization	Bacterium str. 31285	0.0339304
95	Allergic sensitization	Rumen bacterium R-9	0.0336735
96	Allergic sensitization	Bacterium 'New Zealand B'	0.0336719
97	Allergic sensitization	Bacteroides sp. CJ78	0.0333391
98	Allergic sensitization	Escherichia coli	0.0332601
99	Allergic sensitization	Bacterium G100VIII	0.0332425
100	Allergic sensitization	Bacteroidaceae bacterium Smarlab 3301643	0.0326468
101	Allergic sensitization	Rikenellaceae	0.0326255
102	Allergic sensitization	Bacteroides fragilis	0.0323733
103	Allergic sensitization	Butyrate-producing bacterium PH07AY3	0.0322086
104	Allergic sensitization	Fusobacteriaceae	0.0321996
105	Allergic sensitization	Veillonellaceae	0.0319455
106	Allergic sensitization	Betaproteobacteria	0.0319284
107	Allergic sensitization	Firmicutes bacterium EG14	0.0318178
108	Allergic sensitization	Human intestinal firmicute CB47	0.0316186
109	Allergic sensitization	Coxiellaceae	0.0313297
110	Allergic sensitization	Pasteurellaceae	0.0312436
111	Allergic sensitization	Prevotella copri	0.0306297
112	Allergic sensitization	Human intestinal firmicute CO19	0.0305342
113	Allergic sensitization	Sphingomonadaceae	0.0304761
114	Allergic sensitization	Gammaproteobacteria	0.0302836
115	Allergic sensitization	Lactococcus	0.0301315
116	Allergic sensitization	Clostridiales bacterium AHT16	0.0298441
117	Allergic sensitization	Swine fecal bacterium SD-Pec1	0.0295251
118	Allergic sensitization	Oxalobacteraceae	0.0291475
119	Allergic sensitization	Clostridiaceae bacterium LEMV63	0.0289391
120	Allergic sensitization	Odoribacter	0.0288463
121	Allergic sensitization	Butyrate-producing bacterium T2-132	0.0285736
122	Allergic sensitization	Burkholderia	0.0284954
123	Allergic sensitization	Bacterium mpn-isolate group 19	0.0280515
124	Allergic sensitization	Acidobacteriaceae	0.0277152
125	Allergic sensitization	Anaerotruncus	0.0276553
126	Allergic sensitization	Anaerostipes	0.0275756
127	Allergic sensitization	Butyrate-producing bacterium L1-810	0.0270087
128	Allergic sensitization	Leptotrichia	0.0265636
129	Allergic sensitization	Comamonadaceae	0.0260129
130	Allergic sensitization	Bacterium YE64	0.0259224
131	Allergic sensitization	Clostridiales bacterium 80/3	0.0259066
132	Allergic sensitization	Holdemania	0.0256594
133	Allergic sensitization	Selenomonas	0.0256182
134	Allergic sensitization	Oscillospira	0.0254683
135	Allergic sensitization	Odoribacter splanchnicus	0.0250864
136	Allergic sensitization	Parabacteroides distasonis	0.0250859
137	Allergic sensitization	Parabacteroides merdae	0.0250536
138	Allergic sensitization	Butyrate-producing bacterium PH07AY5	0.0249519
139	Allergic sensitization	Prevotellaceae	0.0248793
140	Allergic sensitization	Clostridiaceae bacterium SH032	0.0246384
141	Allergic sensitization	Rumen bacterium 8/94-32	0.0246147
142	Allergic sensitization	Butyrate-producing bacterium M104/1	0.0243678
143	Allergic sensitization	Oscillibacter	0.0242651
144	Allergic sensitization	Butyrate-producing bacterium PH07BY04	0.0241836
145	Allergic sensitization	Clostridium ramosum	0.0239994
146	Allergic sensitization	Bacillus	0.0237727
147	Allergic sensitization	Clostridiales bacterium A2-162	0.0237308
148	Allergic sensitization	Anaerofilum	0.0236564
149	Allergic sensitization	Bacterium ic1379	0.0236193
150	Allergic sensitization	Bacterium mpn-isolate group 27	0.0231631
151	Allergic sensitization	Veillonella dispar	0.0231496
152	Allergic sensitization	Butyrate-producing bacterium M21/2	0.0229807
153	Allergic sensitization	Bacterium ASF500	0.0228468
154	Allergic sensitization	Bacteroides eggerthii	0.0221123
155	Allergic sensitization	Bacteroides finegoldii	0.0221068
156	Allergic sensitization	Bacterium C15	0.0220397
157	Allergic sensitization	Bacterium mpn-isolate group 22	0.0216197
158	Allergic sensitization	Bacterium ic1214	0.0212557
159	Allergic sensitization	Butyrate-producing bacterium L1-952	0.0211738
160	Allergic sensitization	Veillonella parvula	0.0211075
161	Allergic sensitization	Bacterium ic1391	0.0210874
162	Allergic sensitization	Thiotrichaceae	0.0208738
163	Allergic sensitization	Bovine rumen bacterium JPR13	0.0205678
164	Allergic sensitization	Human intestinal firmicute CO4	0.020512
165	Allergic sensitization	Acinetobacter	0.0204382
166	Allergic sensitization	Bacterium YE62	0.0204329
167	Allergic sensitization	Aggregatibacter	0.0204187
168	Allergic sensitization	Bacterium mpn-isolate group 24	0.0203392
169	Allergic sensitization	Bacterium ic1292	0.0203129
170	Allergic sensitization	Acetonema	0.0202106
171	Allergic sensitization	Oscillospiraceae bacterium NML 061048	0.0201974
172	Allergic sensitization	Human intestinal firmicute CS26	0.0201726
173	Allergic sensitization	Mannheimia	0.0200133
174	Allergic sensitization	Dialister	0.0199295
175	Allergic sensitization	Bacterium MB7-1	0.0198345
176	Allergic sensitization	Porphyromonas gingivalis	0.0195639
177	Allergic sensitization	Pseudomonas	0.0195192
178	Allergic sensitization	Butyrate-producing bacterium SR1/5	0.0195147
179	Allergic sensitization	Butyrate-producing bacterium SR1/1	0.019508
180	Allergic sensitization	Edwardsiella	0.0193973
181	Allergic sensitization	Yersinia	0.019152
182	Allergic sensitization	Salmonella	0.0190546
183	Allergic sensitization	Hafnia	0.0189465
184	Allergic sensitization	Clostridium spiroforme	0.0188412
185	Allergic sensitization	Aeromonadaceae	0.0187537
186	Allergic sensitization	Eubacterium tortuosum	0.0186394
187	Allergic sensitization	Cronobacter	0.0185967
188	Allergic sensitization	Actinobacillus	0.0185838
189	Allergic sensitization	Sutterella	0.018477
190	Allergic sensitization	Bilophila	0.0181812
191	Allergic sensitization	Brenneria	0.0180437
192	Allergic sensitization	Butyrate-producing bacterium PH05YB02	0.0179054
193	Allergic sensitization	Burkholderiales bacterium Smarlab 3302047	0.0176245
194	Allergic sensitization	Streptococcus anginosus	0.0175187
195	Allergic sensitization	Clostridiales bacterium L2-14	0.0174607
196	Allergic sensitization	Escherichia	0.0174317
197	Allergic sensitization	Oligella	0.0172505
198	Allergic sensitization	Tenericutes	0.0171354
199	Allergic sensitization	Bacterium ic1296	0.0169558
200	Allergic sensitization	Erwinia	0.0166615
201	Allergic sensitization	Lactobacillus salivarius	0.016613
202	Allergic sensitization	Eubacterium hallii	0.016604
203	Allergic sensitization	Ruminococcus gnavus	0.0164737
204	Allergic sensitization	Coprobacillus	0.0162278
205	Allergic sensitization	Pantoea	0.0161056
206	Allergic sensitization	Pectobacterium	0.0160796
207	Allergic sensitization	Butyrate-producing bacterium M50/1	0.016069
208	Allergic sensitization	Butyrate-producing bacterium Ph07AY02	0.0160427
209	Allergic sensitization	Vibrio	0.0160324
210	Allergic sensitization	Terrahaemophilus	0.0159821
211	Allergic sensitization	Erysipelothrix	0.0159749
212	Allergic sensitization	Aerococcus	0.0159711
213	Allergic sensitization	Serratia	0.0159551
214	Allergic sensitization	Enterococcus faecium	0.0156661
215	Allergic sensitization	Solobacterium	0.0155587
216	Allergic sensitization	Bilophila wadsworthia	0.0155024
217	Allergic sensitization	Akkermansia	0.0153714
218	Allergic sensitization	Clostridium innocuum	0.0151568
219	Allergic sensitization	Paenibacillaceae	0.0150108
220	Allergic sensitization	Enterococcus faecalis	0.0150069
221	Allergic sensitization	Bacteroides thetaiotaomicron	0.0149804
222	Allergic sensitization	Human intestinal firmicute CO13	0.0147973
223	Allergic sensitization	Actinomyces	0.0145479
224	Allergic sensitization	Bacillaceae	0.0143978
225	Allergic sensitization	Shigella	0.0142136
226	Allergic sensitization	Pasteurella	0.013815
227	Allergic sensitization	Pusillimonas	0.0137069
228	Allergic sensitization	Bacterium Ba2	0.0136902
229	Allergic sensitization	Streptococcus parasanguinis	0.0132149
230	Allergic sensitization	Verrucomicrobia	0.0130196
231	Allergic sensitization	Streptococcus salivarius	0.0129054
232	Allergic sensitization	Lactobacillus iners	0.0128339
233	Allergic sensitization	Bacterium ic1258	0.0128035
234	Allergic sensitization	Bacterium mpn-isolate group 5	0.0125163
235	Allergic sensitization	Swine fecal bacterium FPC67	0.0121945
236	Allergic sensitization	Erysipelotrichales	0.0121066
237	Allergic sensitization	Cellulomonadaceae	0.0118168
238	Allergic sensitization	Promicromonosporaceae	0.0116168
239	Allergic sensitization	Syntrophobacteraceae	0.0111986
240	Allergic sensitization	Atopobium	0.0111288
241	Allergic sensitization	Rickettsiales	0.010724
242	Allergic sensitization	Lysobacter	0.010721
243	Allergic sensitization	Lactobacillus crispatus	0.0107144
244	Allergic sensitization	Ruminococcus productus	0.0106924
245	Allergic sensitization	Streptococcus mitis	0.0106684
246	Allergic sensitization	Swine fecal bacterium RF3E-Xyl1	0.0106642
247	Allergic sensitization	Streptococcus vestibularis	0.0104179
248	Allergic sensitization	Desulfobacteraceae	0.0102288
249	Allergic sensitization	Tropheryma whipplei	0.0100357
250	Allergic sensitization	Propionibacterium	0.00971715
251	Allergic sensitization	Veillonella atypica	0.00957262
252	Allergic sensitization	Papillibacter	0.00947206
253	Allergic sensitization	Propionibacterium acnes	0.00941434
254	Allergic sensitization	Desulfovibrionaceae	0.00932408
255	Allergic sensitization	Mobiluncus	0.00843652
256	Allergic sensitization	Atopobium vaginae	0.00801627
257	Allergic sensitization	Nitrospiraceae	0.00798774
258	Allergic sensitization	Roseburia intestinalis	0.00765668
259	Allergic sensitization	Alteromonadaceae	0.00765202
260	Allergic sensitization	Clostridium cocleatum	0.00759919
261	Allergic sensitization	Enterobacter aerogenes	0.00724051
262	Allergic sensitization	Klebsiella pneumoniae	0.00701267
263	Allergic sensitization	Enterobacter hormaechei	0.00692761
264	Allergic sensitization	Shigella dysenteriae	0.00619492
265	Allergic sensitization	Erysipelotrichaceae	0.00599901
266	Allergic sensitization	Bifidobacterium catenulatum	0.00599085
267	Allergic sensitization	Oxalobacter formigenes	0.00581887
268	Allergic sensitization	Roseburia hominis	0.00553594
269	Allergic sensitization	Streptobacillus	0.00521613
270	Allergic sensitization	Desulfovibrio	0.00477129
271	Allergic sensitization	Treponema	0.00440805
272	Allergic sensitization	Candidate division TM7	0.00428001
273	Allergic sensitization	Alistipes finegoldii	0.00419581
274	Allergic sensitization	Alcaligenaceae	0.003393
275	Allergic sensitization	Gardnerella vaginalis	0.00307728
276	Allergic sensitization	Butyrate-producing bacterium SSC/2	0.00306152
277	Allergic sensitization	Clostridiaceae bacterium SK061	0.00306114
278	Allergic sensitization	Butyrate-producing bacterium SS2/1	0.00304139
279	Allergic sensitization	Firmicutes str. C29	0.00303098
280	Allergic sensitization	Gardnerella	0.00301161
281	Allergic sensitization	Leptotrichia amnionii	0.00260613
282	Allergic sensitization	Verrucomicrobiaceae	0.00234211
283	Allergic sensitization	Gram-negative bacterium cL10-2b-4	0.00176459
284	Allergic sensitization	Alistipes putredinis	0.00169973
285	Allergic sensitization	Verrucomicrobia bacterium MS-F-88	0.00147825
286	Allergic sensitization	Fusobacterium nucleatum	-0.00135141
287	Allergic sensitization	Porphyromonas uenonis	-0.00181126
288	Allergic sensitization	Bacteroidales	-0.00374658
289	Allergic sensitization	Methanobrevibacter smithii	-0.00557565
290	Allergic sensitization	Bacteroides sp. D20	-0.00767793
291	Allergic sensitization	Xanthomonas	-0.00789593
1	Allergy	Proteobacteria	0.259473
2	Allergy	Bacteroidetes	0.235814
3	Allergy	Firmicutes	0.218102
4	Allergy	Prevotella	0.210527
5	Allergy	Clostridium difficile	0.147961
6	Allergy	Haemophilus	0.141273
7	Allergy	Actinobacteria	0.132829
8	Allergy	Lactobacillus	0.1325
9	Allergy	Lachnospiraceae	0.130639
10	Allergy	Clostridium coccoides	0.112076
11	Allergy	Clostridia	0.111581
12	Allergy	Veillonella	0.110926
13	Allergy	Bacteroides	0.107538
14	Allergy	Enterobacteriaceae	0.103942
15	Allergy	Staphylococcus aureus	0.0937485
16	Allergy	Staphylococcus	0.0937029
17	Allergy	Fusobacterium	0.0885121
18	Allergy	Streptococcus	0.082447
19	Allergy	Bacteroides vulgatus	0.0798578
20	Allergy	Bacteroides uniformis	0.0787846
21	Allergy	Bacteroidaceae	0.0786134
22	Allergy	Enterococcus	0.0678264
23	Allergy	Klebsiella	0.0649392
24	Allergy	Eubacterium	0.0628874
25	Allergy	Clostridium	0.0616233
26	Allergy	Staphylococcus epidermidis	0.0610571
27	Allergy	Faecalibacterium prausnitzii	0.0595414
28	Allergy	Fusobacteria	0.0584182
29	Allergy	Bacterium ic1391	0.0578206
30	Allergy	Bacteroides ovatus	0.0575681
31	Allergy	Parabacteroides	0.0563059
32	Allergy	Alistipes	0.0562304
33	Allergy	Bifidobacterium	0.0548339
34	Allergy	Porphyromonadaceae	0.0507654
35	Allergy	Clostridium spiroforme	0.0477319
36	Allergy	Butyrate-producing bacterium SL6/1/1	0.0449756
37	Allergy	Clostridium ramosum	0.0448727
38	Allergy	Stenotrophomonas maltophilia	0.0442628
39	Allergy	Coprobacillus	0.0420474
40	Allergy	Eubacteriaceae	0.0403747
41	Allergy	Subdoligranulum	0.0397741
42	Allergy	Shuttleworthia	0.0396702
43	Allergy	Faecalibacterium	0.0393125
44	Allergy	Eubacterium eligens	0.0387387
45	Allergy	Ruminococcaceae	0.0377606
46	Allergy	Roseburia	0.0375858
47	Allergy	Eubacterium rectale	0.0373459
48	Allergy	Dorea	0.0365158
49	Allergy	Shigella	0.0359645
50	Allergy	Citrobacter	0.0355161
51	Allergy	Clostridium cocleatum	0.0351956
52	Allergy	Phascolarctobacterium	0.0347532
53	Allergy	Clostridiales	0.0344297
54	Allergy	Ruminococcus	0.034379
55	Allergy	Burkholderia	0.0342195
56	Allergy	Coxiellaceae	0.0338535
57	Allergy	Lactobacillus salivarius	0.0333905
58	Allergy	Coprococcus	0.0330761
59	Allergy	Clostridium leptum	0.0328815
60	Allergy	Escherichia coli	0.0326682
61	Allergy	Gammaproteobacteria	0.0324222
62	Allergy	Bacteroides fragilis	0.0323016
63	Allergy	Pasteurellaceae	0.0317445
64	Allergy	Haemophilus parainfluenzae	0.0315887
65	Allergy	Fusobacteriaceae	0.0313301
66	Allergy	Odoribacter	0.0310808
67	Allergy	Dietzia maris	0.0303402
68	Allergy	Bacilli	0.0300292
69	Allergy	Rikenellaceae	0.0298225
70	Allergy	Butyrate-producing bacterium L1-952	0.0296326
71	Allergy	Porphyromonas	0.0295696
72	Allergy	Betaproteobacteria	0.0291171
73	Allergy	Veillonellaceae	0.0288889
74	Allergy	Lactobacillus iners	0.0288178
75	Allergy	Megasphaera	0.0286105
76	Allergy	Enterococcus faecalis	0.0284603
77	Allergy	Streptococcaceae	0.0279879
78	Allergy	Comamonadaceae	0.0276289
79	Allergy	Tannerella	0.0275918
80	Allergy	Erysipelothrix	0.0271237
81	Allergy	Collinsella aerofaciens	0.0270313
82	Allergy	Sphingomonadaceae	0.0265958
83	Allergy	Bacterium mpn-isolate group 27	0.0264678
84	Allergy	Oxalobacteraceae	0.0243035
85	Allergy	Pusillimonas	0.0238997
86	Allergy	Clostridia bacterium TSW07CA7	0.0238678
87	Allergy	Oscillospira	0.0231948
88	Allergy	Butyrate-producing bacterium Ph07AY02	0.0230813
89	Allergy	Swine fecal bacterium SD-Pec1	0.0220335
90	Allergy	Clostridiaceae bacterium SH032	0.0219495
91	Allergy	Dialister	0.021557
92	Allergy	Bacterium 08.96.4	0.0214024
93	Allergy	Pectobacterium	0.0210527
94	Allergy	Swine manure pit bacterium PPC108	0.0210147
95	Allergy	Butyrate-producing bacterium L1-810	0.0208179
96	Allergy	Butyrate-producing bacterium SM4/1	0.0203773
97	Allergy	Butyrate-producing bacterium PH05YB02	0.0203274
98	Allergy	Lachnobacterium	0.0202746
99	Allergy	Brenneria	0.0201245
100	Allergy	Butyrate-producing bacterium L2-50	0.0200603
101	Allergy	Butyrate-producing bacterium PH07AY5	0.0198158
102	Allergy	Butyrate-producing bacterium ART55/1	0.0194907
103	Allergy	Clostridiales bacterium AHT16	0.0193911
104	Allergy	Clostridiales bacterium A2-162	0.0193445
105	Allergy	Bacterium YE62	0.0193247
106	Allergy	Butyrate-producing bacterium SR1/1	0.0192057
107	Allergy	Butyrate-producing bacterium M21/2	0.0191477
108	Allergy	Butyrate-producing bacterium SR1/5	0.0191362
109	Allergy	Butyrate-producing bacterium M50/1	0.0191348
110	Allergy	Anaerostipes	0.0189712
111	Allergy	Clostridiales bacterium L2-14	0.0189051
112	Allergy	Bacterium mpn-isolate group 19	0.018785
113	Allergy	Rumen bacterium R-7	0.0186793
114	Allergy	Butyrate-producing bacterium M104/1	0.0186574
115	Allergy	Unidentified bacterium ZF3	0.0186165
116	Allergy	Hafnia	0.0186045
117	Allergy	Butyrate-producing bacterium PH07AY3	0.0185965
118	Allergy	Clostridiaceae bacterium bSSV31	0.0185607
119	Allergy	Segmented filamentous bacterium	0.0185323
120	Allergy	Rumen bacterium 8/94-32	0.0184873
121	Allergy	Desulfovibrionaceae	0.0182321
122	Allergy	Mannheimia	0.0181895
123	Allergy	Bovine rumen bacterium JPR13	0.0181836
124	Allergy	Bacterium ic1311	0.0180371
125	Allergy	Actinobacillus	0.0175191
126	Allergy	Bacterium MB7-1	0.0174976
127	Allergy	Oligella	0.017438
128	Allergy	Bacterium mpn-isolate group 22	0.0173739
129	Allergy	Vibrio	0.0172874
130	Allergy	Anaerotruncus	0.0172456
131	Allergy	Bacterium C15	0.0171978
132	Allergy	Prevotellaceae	0.017161
133	Allergy	Terrahaemophilus	0.0171376
134	Allergy	Peptostreptococcus	0.0171003
135	Allergy	Bilophila	0.0170694
136	Allergy	Butyrate-producing bacterium T2-132	0.016877
137	Allergy	Bacterium mpn-isolate group 24	0.0167079
138	Allergy	Bacterium ic1296	0.0167071
139	Allergy	Burkholderiales bacterium Smarlab 3302047	0.0164595
140	Allergy	Sutterella	0.0164489
141	Allergy	Edwardsiella	0.0164144
142	Allergy	Bacteroides sp. CJ78	0.0163855
143	Allergy	Clostridiales bacterium 80/3	0.0163567
144	Allergy	Yersinia	0.0162633
145	Allergy	Salmonella	0.0162032
146	Allergy	Bacterium YE64	0.016159
147	Allergy	Bacterium ic1379	0.0159319
148	Allergy	Aggregatibacter	0.0159173
149	Allergy	Butyrate-producing bacterium PH07BY04	0.0158608
150	Allergy	Butyrate-producing bacterium P607	0.0158307
151	Allergy	Escherichia	0.0158237
152	Allergy	Erwinia	0.0156869
153	Allergy	Acetonema	0.015685
154	Allergy	Bacterium ASF500	0.0156768
155	Allergy	Enterobacter	0.0153029
156	Allergy	Oscillospiraceae bacterium NML 061048	0.0152159
157	Allergy	Bacillus	0.015109
158	Allergy	Desulfotomaculum	0.0149102
159	Allergy	Oscillibacter	0.0149031
160	Allergy	Pasteurella	0.0148157
161	Allergy	Eubacterium tortuosum	0.0146253
162	Allergy	Bacterium B4C2-5	0.0146243
163	Allergy	Anaerofilum	0.0146105
164	Allergy	Pantoea	0.0144403
165	Allergy	Cronobacter	0.0143404
166	Allergy	Akkermansia	0.0142733
167	Allergy	Clostridium innocuum	0.0141205
168	Allergy	Clostridiaceae bacterium LEMV63	0.0140677
169	Allergy	Dehalobacterium	0.0138213
170	Allergy	Selenomonas	0.013801
171	Allergy	Dysgonomonas	0.0134703
172	Allergy	Serratia	0.0134579
173	Allergy	Bilophila wadsworthia	0.0134155
174	Allergy	Bacterium mpn-isolate group 5	0.0132657
175	Allergy	Bacterium ic1214	0.0129858
176	Allergy	Lachnospiraceae bacterium A2	0.0129665
177	Allergy	Streptococcus salivarius	0.0129418
178	Allergy	Solobacterium	0.0126912
179	Allergy	Bacterium Ba2	0.0126527
180	Allergy	Bacterium str. 31285	0.0125857
181	Allergy	Lactococcus	0.012294
182	Allergy	Bacterium ic1292	0.0122477
183	Allergy	Rumen bacterium R-9	0.0119895
184	Allergy	Mogibacterium	0.0119698
185	Allergy	Swine fecal bacterium RF3E-Xyl1	0.0117444
186	Allergy	Bacterium 'New Zealand B'	0.011245
187	Allergy	Collinsella	0.0112236
188	Allergy	Desulfovibrio	0.0111312
189	Allergy	Bacteroidaceae bacterium Smarlab 3301643	0.0110972
190	Allergy	Erysipelotrichales	0.0109987
191	Allergy	Enterobacter aerogenes	0.0107871
192	Allergy	Oxalobacter formigenes	0.0106358
193	Allergy	Prevotella copri	0.0103587
194	Allergy	Klebsiella pneumoniae	0.0102674
195	Allergy	Roseburia hominis	0.0099476
196	Allergy	Bacterium ic1258	0.00990396
197	Allergy	Thiotrichaceae	0.00975739
198	Allergy	Desulfobacteraceae	0.00950125
199	Allergy	Enterobacter hormaechei	0.00932197
200	Allergy	Bacteroides thetaiotaomicron	0.00912614
201	Allergy	Alteromonadaceae	0.00910571
202	Allergy	Syntrophobacteraceae	0.00903733
203	Allergy	Acinetobacter	0.00902524
204	Allergy	Enterococcus faecium	0.00876255
205	Allergy	Roseburia intestinalis	0.00868927
206	Allergy	Peptostreptococcaceae	0.0084819
207	Allergy	Gram-negative bacterium cL10-2b-4	0.00841268
208	Allergy	Ruminococcus gnavus	0.00827116
209	Allergy	Streptococcus mitis	0.00789841
210	Allergy	Veillonella dispar	0.00752205
211	Allergy	Eubacterium hallii	0.00748091
212	Allergy	Human intestinal firmicute CB47	0.0074535
213	Allergy	Polyangiaceae	0.00733691
214	Allergy	Papillibacter	0.00730165
215	Allergy	Alcaligenaceae	0.0069967
216	Allergy	Ruminococcus productus	0.00690193
217	Allergy	Veillonella atypica	0.00680458
218	Allergy	Anaerovorax	0.00666078
219	Allergy	Rickettsiales	0.00629142
220	Allergy	Lysobacter	0.00584329
221	Allergy	Atopobium vaginae	0.00563714
222	Allergy	Shigella dysenteriae	0.00533844
223	Allergy	Lachnospira	0.00526609
224	Allergy	Propionibacterium	0.00517592
225	Allergy	Bacterium G100VIII	0.00509291
226	Allergy	Atopobium	0.00496998
227	Allergy	Clostridiaceae	0.00491971
228	Allergy	Eggerthella	0.0048962
229	Allergy	Pseudomonas	0.00470387
230	Allergy	Lactobacillus crispatus	0.00469439
231	Allergy	Human intestinal firmicute CO4	0.00460574
232	Allergy	Mastodon intestinal bacterium AN-22-6	0.00460395
233	Allergy	Tenericutes	0.00459363
234	Allergy	Streptobacillus	0.00448034
235	Allergy	Aerococcus	0.00444283
236	Allergy	Candidate division TM7	0.0043631
237	Allergy	Veillonella parvula	0.00434205
238	Allergy	Cellulomonadaceae	0.00427902
239	Allergy	Human intestinal firmicute CO19	0.00409055
240	Allergy	Swine fecal bacterium FPC70	0.00408219
241	Allergy	Human intestinal firmicute CS26	0.00406039
242	Allergy	Streptococcus parasanguinis	0.00404408
243	Allergy	Bacillaceae	0.00389798
244	Allergy	Verrucomicrobia bacterium MS-F-88	0.00380613
245	Allergy	Swine fecal bacterium FPC67	0.0038048
246	Allergy	Propionibacterium acnes	0.00364036
247	Allergy	Tropheryma whipplei	0.0036349
248	Allergy	Bifidobacterium catenulatum	0.00363457
249	Allergy	Streptococcus anginosus	0.00358592
250	Allergy	Holdemania	0.00334683
251	Allergy	Firmicutes str. C29	0.00332545
252	Allergy	Butyrate-producing bacterium SS2/1	0.00330833
253	Allergy	Verrucomicrobia	0.00329256
254	Allergy	Butyrate-producing bacterium SSC/2	0.00327947
255	Allergy	Clostridiaceae bacterium SK061	0.00327698
256	Allergy	Paenibacillaceae	0.00325058
257	Allergy	Acidobacteriaceae	0.00319078
258	Allergy	Leptotrichia amnionii	0.00307841
259	Allergy	Actinomyces	0.00305751
260	Allergy	Treponema	0.00297853
261	Allergy	Verrucomicrobiaceae	0.00286261
262	Allergy	Human intestinal firmicute CO2	0.0027921
263	Allergy	Aeromonadaceae	0.00278948
264	Allergy	Leptotrichia	0.00230544
265	Allergy	Mobiluncus	0.00230287
266	Allergy	Human intestinal firmicute CO35	0.0022501
267	Allergy	Promicromonosporaceae	0.00221079
268	Allergy	Human intestinal firmicute CO13	0.00199252
269	Allergy	Firmicutes bacterium EG14	0.00176715
270	Allergy	Bacteroides eggerthii	0.00169825
271	Allergy	Gardnerella vaginalis	0.00168693
272	Allergy	Alistipes putredinis	0.001681
273	Allergy	Gardnerella	0.00167297
274	Allergy	Olsenella	0.00161161
275	Allergy	Parabacteroides distasonis	0.00138175
276	Allergy	Nitrospiraceae	0.00118373
277	Allergy	Parabacteroides merdae	0.00116442
278	Allergy	Coriobacteriaceae	0.00107222
279	Allergy	Alistipes finegoldii	0.00090332
280	Allergy	Corynebacterium	0.000892635
281	Allergy	Bacteroides finegoldii	0.000645159
282	Allergy	Streptococcus vestibularis	0.000331368
283	Allergy	Odoribacter splanchnicus	-0.000262531
284	Allergy	Bacteroidales	-0.001925
285	Allergy	Porphyromonas uenonis	-0.00209232
286	Allergy	Porphyromonas gingivalis	-0.00395481
287	Allergy	Methanobrevibacter smithii	-0.00587237
288	Allergy	Fusobacterium nucleatum	-0.00612219
289	Allergy	Erysipelotrichaceae	-0.00685406
290	Allergy	Bacteroides sp. D20	-0.00740296
291	Allergy	Xanthomonas	-0.00762898
1	Asthma	Firmicutes	0.211841
2	Asthma	Lactobacillus	0.140469
3	Asthma	Actinobacteria	0.133169
4	Asthma	Lachnospiraceae	0.131976
5	Asthma	Clostridium difficile	0.125015
6	Asthma	Enterobacteriaceae	0.110958
7	Asthma	Veillonella	0.109402
8	Asthma	Clostridium coccoides	0.108042
9	Asthma	Bacteroides	0.107801
10	Asthma	Staphylococcus aureus	0.092955
11	Asthma	Clostridia	0.0921005
12	Asthma	Streptococcus	0.0853803
13	Asthma	Bacteroides vulgatus	0.083472
14	Asthma	Bacteroides uniformis	0.083229
15	Asthma	Fusobacterium	0.0816526
16	Asthma	Bacteroidaceae	0.0812241
17	Asthma	Klebsiella	0.0615018
18	Asthma	Eubacterium	0.0585278
19	Asthma	Clostridium	0.0575225
20	Asthma	Bacteroides ovatus	0.0568147
21	Asthma	Alistipes	0.0561822
22	Asthma	Faecalibacterium prausnitzii	0.0561714
23	Asthma	Parabacteroides	0.0561291
24	Asthma	Fusobacteria	0.0556524
25	Asthma	Burkholderia	0.0547128
26	Asthma	Porphyromonadaceae	0.0538052
27	Asthma	Bifidobacterium	0.0519146
28	Asthma	Stenotrophomonas maltophilia	0.0504889
29	Asthma	Enterococcus	0.0413381
30	Asthma	Coxiellaceae	0.0394443
31	Asthma	Citrobacter	0.0386692
32	Asthma	Betaproteobacteria	0.0383491
33	Asthma	Gammaproteobacteria	0.0381163
34	Asthma	Pasteurellaceae	0.0367896
35	Asthma	Haemophilus parainfluenzae	0.0365805
36	Asthma	Escherichia coli	0.036511
37	Asthma	Veillonellaceae	0.0364604
38	Asthma	Ruminococcaceae	0.0358144
39	Asthma	Coprococcus	0.0355237
40	Asthma	Roseburia	0.035384
41	Asthma	Eubacterium eligens	0.035056
42	Asthma	Rikenellaceae	0.0345731
43	Asthma	Pseudomonas	0.0342197
44	Asthma	Shuttleworthia	0.0341771
45	Asthma	Bacilli	0.0339867
46	Asthma	Ruminococcus	0.0333888
47	Asthma	Subdoligranulum	0.0326219
48	Asthma	Phascolarctobacterium	0.0324633
49	Asthma	Eubacteriaceae	0.0323667
50	Asthma	Faecalibacterium	0.0321642
51	Asthma	Dorea	0.0320785
52	Asthma	Megasphaera	0.0314733
53	Asthma	Collinsella aerofaciens	0.031283
54	Asthma	Clostridiales	0.0310668
55	Asthma	Eubacterium rectale	0.0307595
56	Asthma	Tannerella	0.0303632
57	Asthma	Porphyromonas	0.030314
58	Asthma	Bacteroides fragilis	0.0298083
59	Asthma	Streptococcaceae	0.0288006
60	Asthma	Fusobacteriaceae	0.0278102
61	Asthma	Odoribacter	0.0275119
62	Asthma	Clostridium leptum	0.0268452
63	Asthma	Prevotellaceae	0.025284
64	Asthma	Lysobacter	0.0210435
65	Asthma	Dietzia maris	0.0197493
66	Asthma	Streptococcus mitis	0.0197046
67	Asthma	Staphylococcus epidermidis	0.0181773
68	Asthma	Rickettsiales	0.0174156
69	Asthma	Clostridium ramosum	0.017053
70	Asthma	Shigella	0.0168
71	Asthma	Bacterium ic1391	0.01619
72	Asthma	Pusillimonas	0.0158058
73	Asthma	Mannheimia	0.0158003
74	Asthma	Edwardsiella	0.0156602
75	Asthma	Cronobacter	0.0155828
76	Asthma	Pectobacterium	0.0155721
77	Asthma	Actinobacillus	0.0153587
78	Asthma	Erwinia	0.0148213
79	Asthma	Erysipelothrix	0.0145867
80	Asthma	Clostridium spiroforme	0.0145332
81	Asthma	Bacterium C15	0.0144845
82	Asthma	Alteromonadaceae	0.0142464
83	Asthma	Firmicutes bacterium EG14	0.0141715
84	Asthma	Escherichia	0.013997
85	Asthma	Vibrio	0.0139548
86	Asthma	Salmonella	0.0138763
87	Asthma	Hafnia	0.0138424
88	Asthma	Butyrate-producing bacterium L1-810	0.0137132
89	Asthma	Sutterella	0.0136717
90	Asthma	Bacterium ic1296	0.0135249
91	Asthma	Enterobacter	0.013372
92	Asthma	Coprobacillus	0.0133475
93	Asthma	Pasteurella	0.0133127
94	Asthma	Yersinia	0.0133077
95	Asthma	Terrahaemophilus	0.013212
96	Asthma	Brenneria	0.0131002
97	Asthma	Butyrate-producing bacterium M50/1	0.0130695
98	Asthma	Burkholderiales bacterium Smarlab 3302047	0.0129315
99	Asthma	Pantoea	0.0127147
100	Asthma	Aggregatibacter	0.0125768
101	Asthma	Bacterium ic1311	0.0125541
102	Asthma	Thiotrichaceae	0.0124958
103	Asthma	Collinsella	0.0124611
104	Asthma	Aeromonadaceae	0.0122504
105	Asthma	Bacterium YE62	0.0122185
106	Asthma	Butyrate-producing bacterium SL6/1/1	0.0121572
107	Asthma	Klebsiella pneumoniae	0.0120552
108	Asthma	Serratia	0.0119396
109	Asthma	Clostridia bacterium TSW07CA7	0.0118587
110	Asthma	Oligella	0.0118185
111	Asthma	Bacillus	0.0116043
112	Asthma	Oxalobacter formigenes	0.0115676
113	Asthma	Human intestinal firmicute CB47	0.0110326
114	Asthma	Anaerotruncus	0.0109117
115	Asthma	Enterobacter hormaechei	0.010807
116	Asthma	Lactobacillus iners	0.0108063
117	Asthma	Bacterium mpn-isolate group 27	0.0107621
118	Asthma	Clostridiales bacterium L2-14	0.0107021
119	Asthma	Enterobacter aerogenes	0.0106611
120	Asthma	Butyrate-producing bacterium ART55/1	0.0105592
121	Asthma	Bacterium mpn-isolate group 22	0.0105537
122	Asthma	Acetonema	0.0104866
123	Asthma	Human intestinal firmicute CO19	0.0104823
124	Asthma	Bacterium mpn-isolate group 24	0.0104507
125	Asthma	Butyrate-producing bacterium L1-952	0.010401
126	Asthma	Human intestinal firmicute CO35	0.0103782
127	Asthma	Shigella dysenteriae	0.0103776
128	Asthma	Acinetobacter	0.0103578
129	Asthma	Bacterium mpn-isolate group 19	0.0103007
130	Asthma	Clostridiaceae bacterium bSSV31	0.0102385
131	Asthma	Peptostreptococcus	0.0101583
132	Asthma	Clostridiales bacterium AHT16	0.0101129
133	Asthma	Desulfovibrio	0.010095
134	Asthma	Mogibacterium	0.0100656
135	Asthma	Unidentified bacterium ZF3	0.00999017
136	Asthma	Dehalobacterium	0.0098973
137	Asthma	Rumen bacterium R-7	0.00989116
138	Asthma	Bovine rumen bacterium JPR13	0.00984033
139	Asthma	Butyrate-producing bacterium P607	0.00982398
140	Asthma	Oscillibacter	0.00979384
141	Asthma	Clostridium innocuum	0.00977055
142	Asthma	Bacterium MB7-1	0.00976026
143	Asthma	Lachnobacterium	0.00965017
144	Asthma	Anaerostipes	0.00964779
145	Asthma	Rumen bacterium 8/94-32	0.00963294
146	Asthma	Alcaligenaceae	0.00962906
147	Asthma	Butyrate-producing bacterium PH05YB02	0.00950222
148	Asthma	Butyrate-producing bacterium L2-50	0.00937165
149	Asthma	Bacterium ic1379	0.00932816
150	Asthma	Desulfobacteraceae	0.00925458
151	Asthma	Bacterium mpn-isolate group 5	0.00920777
152	Asthma	Peptostreptococcaceae	0.00920592
153	Asthma	Swine manure pit bacterium PPC108	0.00916589
154	Asthma	Dialister	0.00915166
155	Asthma	Oscillospiraceae bacterium NML 061048	0.00906875
156	Asthma	Butyrate-producing bacterium Ph07AY02	0.00906146
157	Asthma	Butyrate-producing bacterium PH07BY04	0.0090038
158	Asthma	Clostridiales bacterium A2-162	0.00899148
159	Asthma	Butyrate-producing bacterium T2-132	0.00896642
160	Asthma	Butyrate-producing bacterium PH07AY3	0.00893366
161	Asthma	Clostridiaceae bacterium SH032	0.00891659
162	Asthma	Bacterium YE64	0.00889201
163	Asthma	Desulfovibrionaceae	0.00888653
164	Asthma	Desulfotomaculum	0.00885932
165	Asthma	Swine fecal bacterium SD-Pec1	0.0088158
166	Asthma	Bilophila wadsworthia	0.00877278
167	Asthma	Human intestinal firmicute CS26	0.00870576
168	Asthma	Clostridiaceae bacterium LEMV63	0.00868854
169	Asthma	Lachnospiraceae bacterium A2	0.00867273
170	Asthma	Bacterium ASF500	0.008665
171	Asthma	Oscillospira	0.00863313
172	Asthma	Enterococcus faecalis	0.00862243
173	Asthma	Bacterium Ba2	0.00858723
174	Asthma	Butyrate-producing bacterium SR1/1	0.00856926
175	Asthma	Butyrate-producing bacterium M104/1	0.00853217
176	Asthma	Butyrate-producing bacterium M21/2	0.00847624
177	Asthma	Bilophila	0.00845557
178	Asthma	Butyrate-producing bacterium SR1/5	0.00838807
179	Asthma	Human intestinal firmicute CO13	0.00838189
180	Asthma	Bacterium 08.96.4	0.00833375
181	Asthma	Butyrate-producing bacterium SM4/1	0.00817209
182	Asthma	Eubacterium hallii	0.00815212
183	Asthma	Clostridiales bacterium 80/3	0.00812244
184	Asthma	Erysipelotrichales	0.00811588
185	Asthma	Selenomonas	0.0080741
186	Asthma	Clostridium cocleatum	0.00796825
187	Asthma	Paenibacillaceae	0.0078981
188	Asthma	Human intestinal firmicute CO2	0.00783572
189	Asthma	Lactobacillus salivarius	0.00782824
190	Asthma	Bacterium B4C2-5	0.00762992
191	Asthma	Streptococcus parasanguinis	0.00760596
192	Asthma	Butyrate-producing bacterium PH07AY5	0.00748159
193	Asthma	Enterococcus faecium	0.00732871
194	Asthma	Streptococcus anginosus	0.0073032
195	Asthma	Swine fecal bacterium RF3E-Xyl1	0.00728985
196	Asthma	Mastodon intestinal bacterium AN-22-6	0.00724224
197	Asthma	Eubacterium tortuosum	0.00709723
198	Asthma	Coriobacteriaceae	0.00702154
199	Asthma	Human intestinal firmicute CO4	0.00701966
200	Asthma	Anaerovorax	0.0069612
201	Asthma	Veillonella atypica	0.00694957
202	Asthma	Lactobacillus crispatus	0.00691671
203	Asthma	Dysgonomonas	0.00682321
204	Asthma	Syntrophobacteraceae	0.00678649
205	Asthma	Veillonella dispar	0.00675796
206	Asthma	Bacterium 'New Zealand B'	0.00668324
207	Asthma	Gardnerella vaginalis	0.00664805
208	Asthma	Gardnerella	0.00664499
209	Asthma	Streptococcus salivarius	0.0066308
210	Asthma	Cellulomonadaceae	0.00653488
211	Asthma	Verrucomicrobiaceae	0.00648867
212	Asthma	Bacterium str. 31285	0.0063486
213	Asthma	Anaerofilum	0.00634287
214	Asthma	Polyangiaceae	0.00622487
215	Asthma	Bacterium ic1214	0.00617407
216	Asthma	Alistipes putredinis	0.00612901
217	Asthma	Segmented filamentous bacterium	0.00600282
218	Asthma	Roseburia hominis	0.00595807
219	Asthma	Bacterium ic1292	0.00591369
220	Asthma	Leptotrichia	0.00579957
221	Asthma	Solobacterium	0.0057475
222	Asthma	Roseburia intestinalis	0.00573442
223	Asthma	Bacteroidaceae bacterium Smarlab 3301643	0.00570083
224	Asthma	Promicromonosporaceae	0.00565374
225	Asthma	Rumen bacterium R-9	0.00553144
226	Asthma	Holdemania	0.00540912
227	Asthma	Bacterium ic1258	0.0053386
228	Asthma	Papillibacter	0.0053022
229	Asthma	Alistipes finegoldii	0.00517212
230	Asthma	Tropheryma whipplei	0.00511666
231	Asthma	Ruminococcus gnavus	0.00503863
232	Asthma	Aerococcus	0.00502465
233	Asthma	Eggerthella	0.00496534
234	Asthma	Bacteroides sp. CJ78	0.00485531
235	Asthma	Bacillaceae	0.00484054
236	Asthma	Actinomyces	0.00483982
237	Asthma	Gram-negative bacterium cL10-2b-4	0.00480452
238	Asthma	Clostridiaceae	0.00478602
239	Asthma	Prevotella copri	0.00459529
240	Asthma	Corynebacterium	0.00431243
241	Asthma	Atopobium vaginae	0.00429574
242	Asthma	Acidobacteriaceae	0.00428703
243	Asthma	Bacteroides thetaiotaomicron	0.00424249
244	Asthma	Bifidobacterium catenulatum	0.00422083
245	Asthma	Swine fecal bacterium FPC67	0.00408786
246	Asthma	Veillonella parvula	0.00401326
247	Asthma	Olsenella	0.00395289
248	Asthma	Lachnospira	0.00393751
249	Asthma	Bacteroides eggerthii	0.00391612
250	Asthma	Ruminococcus productus	0.00390427
251	Asthma	Atopobium	0.003896
252	Asthma	Nitrospiraceae	0.00388904
253	Asthma	Mobiluncus	0.00367533
254	Asthma	Parabacteroides merdae	0.00361772
255	Asthma	Odoribacter splanchnicus	0.00352759
256	Asthma	Xanthomonas	0.00351988
257	Asthma	Parabacteroides distasonis	0.00347365
258	Asthma	Bacterium G100VIII	0.00341593
259	Asthma	Propionibacterium	0.00332772
260	Asthma	Lactococcus	0.00323508
261	Asthma	Verrucomicrobia	0.00313299
262	Asthma	Bacteroides finegoldii	0.00299306
263	Asthma	Streptobacillus	0.00298163
264	Asthma	Erysipelotrichaceae	0.00286431
265	Asthma	Porphyromonas gingivalis	0.00284284
266	Asthma	Propionibacterium acnes	0.00213189
267	Asthma	Streptococcus vestibularis	0.00151198
268	Asthma	Leptotrichia amnionii	0.00147997
269	Asthma	Treponema	0.00144624
270	Asthma	Akkermansia	0.001247
271	Asthma	Porphyromonas uenonis	0.000489045
272	Asthma	Bacteroidales	0.000464744
273	Asthma	Tenericutes	0.000128664
274	Asthma	Candidate division TM7	-0.000209921
275	Asthma	Fusobacterium nucleatum	-0.00180225
276	Asthma	Swine fecal bacterium FPC70	-0.00184336
277	Asthma	Clostridiaceae bacterium SK061	-0.00288785
278	Asthma	Butyrate-producing bacterium SS2/1	-0.00297817
279	Asthma	Firmicutes str. C29	-0.00298177
280	Asthma	Butyrate-producing bacterium SSC/2	-0.00298264
281	Asthma	Verrucomicrobia bacterium MS-F-88	-0.00350042
282	Asthma	Methanobrevibacter smithii	-0.00527838
283	Asthma	Bacteroides sp. D20	-0.00621911
1	Atopic dermatitis	Proteobacteria	0.261634
2	Atopic dermatitis	Bacteroidetes	0.237897
3	Atopic dermatitis	Firmicutes	0.218778
4	Atopic dermatitis	Prevotella	0.204181
5	Atopic dermatitis	Lactobacillus	0.145568
6	Atopic dermatitis	Haemophilus	0.140829
7	Atopic dermatitis	Actinobacteria	0.138014
8	Atopic dermatitis	Lachnospiraceae	0.137081
9	Atopic dermatitis	Helicobacter pylori	0.127622
10	Atopic dermatitis	Clostridium coccoides	0.120967
11	Atopic dermatitis	Veillonella	0.117989
12	Atopic dermatitis	Bacteroides	0.111609
13	Atopic dermatitis	Enterobacteriaceae	0.110186
14	Atopic dermatitis	Clostridia	0.0956988
15	Atopic dermatitis	Streptococcus	0.0945874
16	Atopic dermatitis	Bacteroides uniformis	0.0865618
17	Atopic dermatitis	Fusobacterium	0.0835001
18	Atopic dermatitis	Bacteroidaceae	0.0799958
19	Atopic dermatitis	Staphylococcus	0.0784412
20	Atopic dermatitis	Bacteroides vulgatus	0.0782251
21	Atopic dermatitis	Eubacterium	0.0727288
22	Atopic dermatitis	Clostridium	0.0702591
23	Atopic dermatitis	Klebsiella	0.0652326
24	Atopic dermatitis	Bifidobacterium	0.0618228
25	Atopic dermatitis	Fusobacteria	0.0603981
26	Atopic dermatitis	Parabacteroides	0.0590113
27	Atopic dermatitis	Faecalibacterium prausnitzii	0.0587716
28	Atopic dermatitis	Bacteroides ovatus	0.0550196
29	Atopic dermatitis	Alistipes	0.0529247
30	Atopic dermatitis	Porphyromonadaceae	0.0516979
31	Atopic dermatitis	Escherichia coli	0.0513243
32	Atopic dermatitis	Eubacterium eligens	0.0510886
33	Atopic dermatitis	Roseburia	0.0475743
34	Atopic dermatitis	Shuttleworthia	0.0459111
35	Atopic dermatitis	Bacilli	0.0433655
36	Atopic dermatitis	Collinsella aerofaciens	0.0430064
37	Atopic dermatitis	Coprococcus	0.0414135
38	Atopic dermatitis	Eubacterium rectale	0.0413953
39	Atopic dermatitis	Enterococcus	0.0408052
40	Atopic dermatitis	Phascolarctobacterium	0.0401512
41	Atopic dermatitis	Eubacteriaceae	0.0397075
42	Atopic dermatitis	Dorea	0.0396291
43	Atopic dermatitis	Ruminococcaceae	0.0384543
44	Atopic dermatitis	Megasphaera	0.038199
45	Atopic dermatitis	Burkholderia	0.0373544
46	Atopic dermatitis	Subdoligranulum	0.0373219
47	Atopic dermatitis	Ruminococcus	0.037205
48	Atopic dermatitis	Citrobacter	0.0369408
49	Atopic dermatitis	Clostridiales	0.0369327
50	Atopic dermatitis	Coxiellaceae	0.0362563
51	Atopic dermatitis	Haemophilus parainfluenzae	0.0351128
52	Atopic dermatitis	Faecalibacterium	0.0350605
53	Atopic dermatitis	Gammaproteobacteria	0.0350168
54	Atopic dermatitis	Streptococcaceae	0.0347207
55	Atopic dermatitis	Betaproteobacteria	0.0340594
56	Atopic dermatitis	Odoribacter	0.0331654
57	Atopic dermatitis	Porphyromonas	0.0328403
58	Atopic dermatitis	Pasteurellaceae	0.0322968
59	Atopic dermatitis	Clostridium leptum	0.0321985
60	Atopic dermatitis	Veillonellaceae	0.0320358
61	Atopic dermatitis	Fusobacteriaceae	0.0302293
62	Atopic dermatitis	Clostridia bacterium TSW07CA7	0.0301623
63	Atopic dermatitis	Peptostreptococcaceae	0.0295607
64	Atopic dermatitis	Human intestinal firmicute CO35	0.0294469
65	Atopic dermatitis	Clostridiaceae bacterium bSSV31	0.0291568
66	Atopic dermatitis	Tannerella	0.0288716
67	Atopic dermatitis	Rikenellaceae	0.0285957
68	Atopic dermatitis	Dehalobacterium	0.027334
69	Atopic dermatitis	Sphingomonadaceae	0.0267873
70	Atopic dermatitis	Bacteroides fragilis	0.0266962
71	Atopic dermatitis	Human intestinal firmicute CO2	0.0253452
72	Atopic dermatitis	Swine manure pit bacterium PPC108	0.0252318
73	Atopic dermatitis	Lysobacter	0.0247329
74	Atopic dermatitis	Butyrate-producing bacterium L1-952	0.0244451
75	Atopic dermatitis	Bacterium ic1391	0.024445
76	Atopic dermatitis	Prevotellaceae	0.0240387
77	Atopic dermatitis	Mogibacterium	0.0239457
78	Atopic dermatitis	Lachnospiraceae bacterium A2	0.023686
79	Atopic dermatitis	Corynebacterium	0.0236648
80	Atopic dermatitis	Butyrate-producing bacterium ART55/1	0.0235723
81	Atopic dermatitis	Firmicutes bacterium EG14	0.0235338
82	Atopic dermatitis	Butyrate-producing bacterium SR1/1	0.023061
83	Atopic dermatitis	Butyrate-producing bacterium SR1/5	0.0229859
84	Atopic dermatitis	Clostridiales bacterium A2-162	0.0229741
85	Atopic dermatitis	Streptococcus mitis	0.022605
86	Atopic dermatitis	Oxalobacteraceae	0.0224457
87	Atopic dermatitis	Bacterium 08.96.4	0.0221974
88	Atopic dermatitis	Comamonadaceae	0.0217164
89	Atopic dermatitis	Rumen bacterium R-7	0.0214903
90	Atopic dermatitis	Bacillus	0.0214122
91	Atopic dermatitis	Collinsella	0.0213291
92	Atopic dermatitis	Bacterium mpn-isolate group 19	0.0210402
93	Atopic dermatitis	Coprobacillus	0.020936
94	Atopic dermatitis	Rickettsiales	0.0203514
95	Atopic dermatitis	Lachnospira	0.0202661
96	Atopic dermatitis	Butyrate-producing bacterium P607	0.0202447
97	Atopic dermatitis	Enterobacter	0.0200962
98	Atopic dermatitis	Bacterium YE62	0.0200316
99	Atopic dermatitis	Butyrate-producing bacterium PH07AY3	0.0200151
100	Atopic dermatitis	Lachnobacterium	0.0198524
101	Atopic dermatitis	Oscillospiraceae bacterium NML 061048	0.0196227
102	Atopic dermatitis	Aeromonadaceae	0.0196012
103	Atopic dermatitis	Bacterium mpn-isolate group 27	0.0193959
104	Atopic dermatitis	Anaerostipes	0.0193713
105	Atopic dermatitis	Propionibacterium	0.0190653
106	Atopic dermatitis	Bacterium ic1296	0.0189448
107	Atopic dermatitis	Dialister	0.0188782
108	Atopic dermatitis	Bacterium B4C2-5	0.0188696
109	Atopic dermatitis	Coriobacteriaceae	0.0188377
110	Atopic dermatitis	Bacterium mpn-isolate group 24	0.0186202
111	Atopic dermatitis	Oscillospira	0.0185101
112	Atopic dermatitis	Butyrate-producing bacterium M104/1	0.0184476
113	Atopic dermatitis	Clostridiales bacterium 80/3	0.0183507
114	Atopic dermatitis	Butyrate-producing bacterium M50/1	0.0183098
115	Atopic dermatitis	Acinetobacter	0.0182354
116	Atopic dermatitis	Human intestinal firmicute CS26	0.0182051
117	Atopic dermatitis	Veillonella parvula	0.0181834
118	Atopic dermatitis	Anaerotruncus	0.0180339
119	Atopic dermatitis	Swine fecal bacterium SD-Pec1	0.0180155
120	Atopic dermatitis	Human intestinal firmicute CO13	0.01757
121	Atopic dermatitis	Desulfotomaculum	0.017531
122	Atopic dermatitis	Butyrate-producing bacterium SM4/1	0.017528
123	Atopic dermatitis	Butyrate-producing bacterium SL6/1/1	0.0174685
124	Atopic dermatitis	Bacterium ASF500	0.017467
125	Atopic dermatitis	Lactobacillus iners	0.0174317
126	Atopic dermatitis	Butyrate-producing bacterium T2-132	0.0173475
127	Atopic dermatitis	Bacterium ic1311	0.0173052
128	Atopic dermatitis	Paenibacillaceae	0.0172543
129	Atopic dermatitis	Ruminococcus gnavus	0.0171365
130	Atopic dermatitis	Propionibacterium acnes	0.0170883
131	Atopic dermatitis	Bacterium C15	0.0167513
132	Atopic dermatitis	Enterococcus faecium	0.0167224
133	Atopic dermatitis	Swine fecal bacterium FPC70	0.0166782
134	Atopic dermatitis	Butyrate-producing bacterium L2-50	0.0165793
135	Atopic dermatitis	Polyangiaceae	0.0165388
136	Atopic dermatitis	Butyrate-producing bacterium PH07AY5	0.0165153
137	Atopic dermatitis	Bacillaceae	0.0164867
138	Atopic dermatitis	Segmented filamentous bacterium	0.0164417
139	Atopic dermatitis	Peptostreptococcus	0.0163519
140	Atopic dermatitis	Clostridiaceae bacterium LEMV63	0.0163085
141	Atopic dermatitis	Roseburia intestinalis	0.0163014
142	Atopic dermatitis	Anaerovorax	0.0162803
143	Atopic dermatitis	Bacterium mpn-isolate group 22	0.0161955
144	Atopic dermatitis	Clostridiales bacterium AHT16	0.0161325
145	Atopic dermatitis	Bovine rumen bacterium JPR13	0.0160383
146	Atopic dermatitis	Butyrate-producing bacterium PH07BY04	0.0157771
147	Atopic dermatitis	Bacterium G100VIII	0.0156113
148	Atopic dermatitis	Unidentified bacterium ZF3	0.0155228
149	Atopic dermatitis	Acetonema	0.015457
150	Atopic dermatitis	Human intestinal firmicute CB47	0.0154318
151	Atopic dermatitis	Enterococcus faecalis	0.0153664
152	Atopic dermatitis	Selenomonas	0.0153437
153	Atopic dermatitis	Ruminococcus productus	0.015252
154	Atopic dermatitis	Clostridiaceae	0.0150707
155	Atopic dermatitis	Oscillibacter	0.0149378
156	Atopic dermatitis	Lactobacillus salivarius	0.0149206
157	Atopic dermatitis	Thiotrichaceae	0.0148108
158	Atopic dermatitis	Bacterium ic1379	0.0147762
159	Atopic dermatitis	Mastodon intestinal bacterium AN-22-6	0.014681
160	Atopic dermatitis	Aerococcus	0.0145323
161	Atopic dermatitis	Cellulomonadaceae	0.0145123
162	Atopic dermatitis	Rumen bacterium 8/94-32	0.0144448
163	Atopic dermatitis	Butyrate-producing bacterium L1-810	0.0144075
164	Atopic dermatitis	Bacterium MB7-1	0.0143823
165	Atopic dermatitis	Cronobacter	0.0143527
166	Atopic dermatitis	Salmonella	0.0143225
167	Atopic dermatitis	Veillonella dispar	0.0142707
168	Atopic dermatitis	Erysipelothrix	0.0142317
169	Atopic dermatitis	Desulfovibrionaceae	0.014212
170	Atopic dermatitis	Butyrate-producing bacterium PH05YB02	0.0141205
171	Atopic dermatitis	Streptococcus parasanguinis	0.0140513
172	Atopic dermatitis	Streptococcus anginosus	0.0140101
173	Atopic dermatitis	Syntrophobacteraceae	0.0140057
174	Atopic dermatitis	Yersinia	0.0139605
175	Atopic dermatitis	Leptotrichia	0.0138288
176	Atopic dermatitis	Roseburia hominis	0.0137812
177	Atopic dermatitis	Hafnia	0.0136385
178	Atopic dermatitis	Clostridium ramosum	0.013562
179	Atopic dermatitis	Eubacterium tortuosum	0.0135089
180	Atopic dermatitis	Lactobacillus crispatus	0.0135008
181	Atopic dermatitis	Vibrio	0.0134789
182	Atopic dermatitis	Bacterium YE64	0.0134195
183	Atopic dermatitis	Pectobacterium	0.0133446
184	Atopic dermatitis	Pseudomonas	0.0133041
185	Atopic dermatitis	Sutterella	0.0132763
186	Atopic dermatitis	Burkholderiales bacterium Smarlab 3302047	0.0132013
187	Atopic dermatitis	Mannheimia	0.0131878
188	Atopic dermatitis	Serratia	0.0131511
189	Atopic dermatitis	Escherichia	0.0130485
190	Atopic dermatitis	Verrucomicrobiaceae	0.0129752
191	Atopic dermatitis	Brenneria	0.0128931
192	Atopic dermatitis	Butyrate-producing bacterium Ph07AY02	0.0128929
193	Atopic dermatitis	Clostridiaceae bacterium SH032	0.0128159
194	Atopic dermatitis	Shigella	0.0127694
195	Atopic dermatitis	Pantoea	0.0126918
196	Atopic dermatitis	Acidobacteriaceae	0.0126899
197	Atopic dermatitis	Eggerthella	0.0126892
198	Atopic dermatitis	Clostridiales bacterium L2-14	0.0126149
199	Atopic dermatitis	Clostridium spiroforme	0.0126015
200	Atopic dermatitis	Tenericutes	0.0125967
201	Atopic dermatitis	Terrahaemophilus	0.0124509
202	Atopic dermatitis	Klebsiella pneumoniae	0.0124082
203	Atopic dermatitis	Erwinia	0.0123926
204	Atopic dermatitis	Edwardsiella	0.0123827
205	Atopic dermatitis	Olsenella	0.012115
206	Atopic dermatitis	Holdemania	0.0120585
207	Atopic dermatitis	Promicromonosporaceae	0.0119635
208	Atopic dermatitis	Butyrate-producing bacterium M21/2	0.0119059
209	Atopic dermatitis	Anaerofilum	0.0118121
210	Atopic dermatitis	Odoribacter splanchnicus	0.0117663
211	Atopic dermatitis	Aggregatibacter	0.0116323
212	Atopic dermatitis	Clostridium innocuum	0.011612
213	Atopic dermatitis	Lactococcus	0.0115497
214	Atopic dermatitis	Alteromonadaceae	0.0115029
215	Atopic dermatitis	Veillonella atypica	0.0112814
216	Atopic dermatitis	Enterobacter aerogenes	0.0111704
217	Atopic dermatitis	Oligella	0.0110693
218	Atopic dermatitis	Streptococcus salivarius	0.0110329
219	Atopic dermatitis	Tropheryma whipplei	0.0109886
220	Atopic dermatitis	Actinobacillus	0.0109332
221	Atopic dermatitis	Bilophila	0.0107584
222	Atopic dermatitis	Erysipelotrichales	0.0106552
223	Atopic dermatitis	Desulfobacteraceae	0.0106216
224	Atopic dermatitis	Streptococcus vestibularis	0.010558
225	Atopic dermatitis	Bilophila wadsworthia	0.0105567
226	Atopic dermatitis	Pusillimonas	0.0104771
227	Atopic dermatitis	Papillibacter	0.0103019
228	Atopic dermatitis	Enterobacter hormaechei	0.00990412
229	Atopic dermatitis	Human intestinal firmicute CO19	0.00977362
230	Atopic dermatitis	Actinomyces	0.00977314
231	Atopic dermatitis	Solobacterium	0.00966791
232	Atopic dermatitis	Shigella dysenteriae	0.00964629
233	Atopic dermatitis	Human intestinal firmicute CO4	0.00945722
234	Atopic dermatitis	Eubacterium hallii	0.00888732
235	Atopic dermatitis	Mobiluncus	0.00885293
236	Atopic dermatitis	Dysgonomonas	0.00882436
237	Atopic dermatitis	Pasteurella	0.00880475
238	Atopic dermatitis	Gardnerella vaginalis	0.0086308
239	Atopic dermatitis	Desulfovibrio	0.00862893
240	Atopic dermatitis	Gardnerella	0.00859018
241	Atopic dermatitis	Bacterium str. 31285	0.00852794
242	Atopic dermatitis	Clostridium cocleatum	0.00846793
243	Atopic dermatitis	Bifidobacterium catenulatum	0.00837597
244	Atopic dermatitis	Bacterium 'New Zealand B'	0.00827711
245	Atopic dermatitis	Alcaligenaceae	0.00811302
246	Atopic dermatitis	Oxalobacter formigenes	0.00774002
247	Atopic dermatitis	Bacteroidaceae bacterium Smarlab 3301643	0.00752139
248	Atopic dermatitis	Prevotella copri	0.0074923
249	Atopic dermatitis	Bacterium Ba2	0.00736262
250	Atopic dermatitis	Akkermansia	0.00734055
251	Atopic dermatitis	Verrucomicrobia	0.00708627
252	Atopic dermatitis	Nitrospiraceae	0.00695261
253	Atopic dermatitis	Bacterium mpn-isolate group 5	0.00693789
254	Atopic dermatitis	Atopobium	0.00657608
255	Atopic dermatitis	Atopobium vaginae	0.00652784
256	Atopic dermatitis	Bacterium ic1214	0.00648121
257	Atopic dermatitis	Erysipelotrichaceae	0.00632612
258	Atopic dermatitis	Swine fecal bacterium FPC67	0.00624378
259	Atopic dermatitis	Rumen bacterium R-9	0.00602959
260	Atopic dermatitis	Bacterium ic1292	0.00583505
261	Atopic dermatitis	Parabacteroides merdae	0.00569964
262	Atopic dermatitis	Streptobacillus	0.005561
263	Atopic dermatitis	Bacteroides eggerthii	0.00547549
264	Atopic dermatitis	Parabacteroides distasonis	0.00534867
265	Atopic dermatitis	Bacteroides finegoldii	0.00502276
266	Atopic dermatitis	Swine fecal bacterium RF3E-Xyl1	0.00422579
267	Atopic dermatitis	Bacteroides thetaiotaomicron	0.00379782
268	Atopic dermatitis	Xanthomonas	0.00347897
269	Atopic dermatitis	Leptotrichia amnionii	0.00330067
270	Atopic dermatitis	Treponema	0.00328414
271	Atopic dermatitis	Porphyromonas gingivalis	0.00319466
272	Atopic dermatitis	Bacteroides sp. CJ78	0.00318592
273	Atopic dermatitis	Alistipes finegoldii	0.00280001
274	Atopic dermatitis	Bacterium ic1258	0.00276195
275	Atopic dermatitis	Alistipes putredinis	0.00225421
276	Atopic dermatitis	Candidate division TM7	0.00204371
277	Atopic dermatitis	Fusobacterium nucleatum	0.000437352
278	Atopic dermatitis	Gram-negative bacterium cL10-2b-4	8.47632e-05
279	Atopic dermatitis	Verrucomicrobia bacterium MS-F-88	-0.00128923
280	Atopic dermatitis	Clostridiaceae bacterium SK061	-0.00238162
281	Atopic dermatitis	Butyrate-producing bacterium SS2/1	-0.00239153
282	Atopic dermatitis	Butyrate-producing bacterium SSC/2	-0.00243072
283	Atopic dermatitis	Firmicutes str. C29	-0.00243489
284	Atopic dermatitis	Bacteroidales	-0.00279875
285	Atopic dermatitis	Porphyromonas uenonis	-0.00312704
286	Atopic dermatitis	Methanobrevibacter smithii	-0.00533937
287	Atopic dermatitis	Bacteroides sp. D20	-0.00616507
1	Atopic sensitisation	Proteobacteria	0.264067
2	Atopic sensitisation	Bacteroidetes	0.235197
3	Atopic sensitisation	Firmicutes	0.217545
4	Atopic sensitisation	Prevotella	0.210687
5	Atopic sensitisation	Lachnospiraceae	0.143631
6	Atopic sensitisation	Lactobacillus	0.142427
7	Atopic sensitisation	Haemophilus	0.142389
8	Atopic sensitisation	Helicobacter pylori	0.138838
9	Atopic sensitisation	Actinobacteria	0.133367
10	Atopic sensitisation	Veillonella	0.127142
11	Atopic sensitisation	Bacteroides	0.113233
12	Atopic sensitisation	Clostridium coccoides	0.110854
13	Atopic sensitisation	Enterobacteriaceae	0.104222
14	Atopic sensitisation	Clostridia	0.103652
15	Atopic sensitisation	Bacteroides uniformis	0.102132
16	Atopic sensitisation	Staphylococcus	0.101966
17	Atopic sensitisation	Staphylococcus aureus	0.0998875
18	Atopic sensitisation	Streptococcus	0.0995935
19	Atopic sensitisation	Eubacterium	0.0865947
20	Atopic sensitisation	Fusobacterium	0.0850648
21	Atopic sensitisation	Bacteroides vulgatus	0.0825057
22	Atopic sensitisation	Staphylococcus epidermidis	0.0809115
23	Atopic sensitisation	Bacteroidaceae	0.0807101
24	Atopic sensitisation	Parabacteroides	0.077605
25	Atopic sensitisation	Bifidobacterium	0.0713901
26	Atopic sensitisation	Peptostreptococcaceae	0.0690288
27	Atopic sensitisation	Clostridium	0.0686832
28	Atopic sensitisation	Stenotrophomonas maltophilia	0.0659976
29	Atopic sensitisation	Collinsella aerofaciens	0.065169
30	Atopic sensitisation	Bacteroides ovatus	0.0626052
31	Atopic sensitisation	Faecalibacterium prausnitzii	0.0618792
32	Atopic sensitisation	Eubacterium eligens	0.0604816
33	Atopic sensitisation	Klebsiella	0.0603375
34	Atopic sensitisation	Fusobacteria	0.0599649
35	Atopic sensitisation	Alistipes	0.0546612
36	Atopic sensitisation	Porphyromonadaceae	0.0514929
37	Atopic sensitisation	Megasphaera	0.0512938
38	Atopic sensitisation	Dietzia maris	0.0511222
39	Atopic sensitisation	Porphyromonas	0.0483635
40	Atopic sensitisation	Mastodon intestinal bacterium AN-22-6	0.047991
41	Atopic sensitisation	Butyrate-producing bacterium P607	0.0471705
42	Atopic sensitisation	Shuttleworthia	0.0463339
43	Atopic sensitisation	Lachnobacterium	0.0462261
44	Atopic sensitisation	Rumen bacterium R-7	0.045945
45	Atopic sensitisation	Streptococcaceae	0.0458013
46	Atopic sensitisation	Dorea	0.0456834
47	Atopic sensitisation	Collinsella	0.0453933
48	Atopic sensitisation	Tannerella	0.0452148
49	Atopic sensitisation	Eubacteriaceae	0.0446113
50	Atopic sensitisation	Segmented filamentous bacterium	0.0445525
51	Atopic sensitisation	Clostridiales	0.0443449
52	Atopic sensitisation	Lachnospiraceae bacterium A2	0.0443048
53	Atopic sensitisation	Swine manure pit bacterium PPC108	0.0439432
54	Atopic sensitisation	Bacterium ic1311	0.0430687
55	Atopic sensitisation	Swine fecal bacterium FPC70	0.0429531
56	Atopic sensitisation	Polyangiaceae	0.0429472
57	Atopic sensitisation	Enterobacter	0.0426745
58	Atopic sensitisation	Mogibacterium	0.0423559
59	Atopic sensitisation	Dehalobacterium	0.0422419
60	Atopic sensitisation	Ruminococcus	0.0422107
61	Atopic sensitisation	Subdoligranulum	0.042103
62	Atopic sensitisation	Unidentified bacterium ZF3	0.0420407
63	Atopic sensitisation	Enterococcus	0.0419157
64	Atopic sensitisation	Coriobacteriaceae	0.041642
65	Atopic sensitisation	Phascolarctobacterium	0.0414508
66	Atopic sensitisation	Human intestinal firmicute CO2	0.0403033
67	Atopic sensitisation	Sphingomonadaceae	0.0398861
68	Atopic sensitisation	Faecalibacterium	0.0396396
69	Atopic sensitisation	Butyrate-producing bacterium SM4/1	0.0391845
70	Atopic sensitisation	Anaerovorax	0.0391405
71	Atopic sensitisation	Eubacterium rectale	0.0387223
72	Atopic sensitisation	Bacilli	0.0387121
73	Atopic sensitisation	Coprococcus	0.0387118
74	Atopic sensitisation	Oxalobacteraceae	0.0384622
75	Atopic sensitisation	Butyrate-producing bacterium SL6/1/1	0.0384364
76	Atopic sensitisation	Clostridiaceae bacterium bSSV31	0.0375663
77	Atopic sensitisation	Desulfotomaculum	0.0375617
78	Atopic sensitisation	Ruminococcaceae	0.0375446
79	Atopic sensitisation	Human intestinal firmicute CO35	0.0372694
80	Atopic sensitisation	Lachnospira	0.0369392
81	Atopic sensitisation	Corynebacterium	0.0366348
82	Atopic sensitisation	Olsenella	0.0363907
83	Atopic sensitisation	Bacterium 08.96.4	0.0362191
84	Atopic sensitisation	Clostridiaceae	0.0361186
85	Atopic sensitisation	Citrobacter	0.0360088
86	Atopic sensitisation	Butyrate-producing bacterium ART55/1	0.0356886
87	Atopic sensitisation	Comamonadaceae	0.0354056
88	Atopic sensitisation	Eggerthella	0.0348047
89	Atopic sensitisation	Clostridium leptum	0.0347448
90	Atopic sensitisation	Haemophilus parainfluenzae	0.0346497
91	Atopic sensitisation	Butyrate-producing bacterium L2-50	0.0334929
92	Atopic sensitisation	Escherichia coli	0.0332868
93	Atopic sensitisation	Roseburia	0.0330727
94	Atopic sensitisation	Peptostreptococcus	0.0328107
95	Atopic sensitisation	Fusobacteriaceae	0.032168
96	Atopic sensitisation	Clostridia bacterium TSW07CA7	0.0320595
97	Atopic sensitisation	Veillonellaceae	0.0319508
98	Atopic sensitisation	Betaproteobacteria	0.0318845
99	Atopic sensitisation	Bacterium B4C2-5	0.0317241
100	Atopic sensitisation	Dysgonomonas	0.0316778
101	Atopic sensitisation	Coxiellaceae	0.0312818
102	Atopic sensitisation	Pasteurellaceae	0.0312275
103	Atopic sensitisation	Rikenellaceae	0.0306828
104	Atopic sensitisation	Bacteroides fragilis	0.0304631
105	Atopic sensitisation	Gammaproteobacteria	0.0302963
106	Atopic sensitisation	Bacterium str. 31285	0.0300169
107	Atopic sensitisation	Rumen bacterium R-9	0.0297848
108	Atopic sensitisation	Bacterium 'New Zealand B'	0.029781
109	Atopic sensitisation	Bacteroides sp. CJ78	0.0294818
110	Atopic sensitisation	Bacterium G100VIII	0.0293486
111	Atopic sensitisation	Bacteroidaceae bacterium Smarlab 3301643	0.0287276
112	Atopic sensitisation	Burkholderia	0.0284817
113	Atopic sensitisation	Butyrate-producing bacterium PH07AY3	0.0282672
114	Atopic sensitisation	Firmicutes bacterium EG14	0.0279662
115	Atopic sensitisation	Acidobacteriaceae	0.0277054
116	Atopic sensitisation	Human intestinal firmicute CB47	0.0277021
117	Atopic sensitisation	Prevotella copri	0.026997
118	Atopic sensitisation	Odoribacter	0.02685
119	Atopic sensitisation	Human intestinal firmicute CO19	0.0266571
120	Atopic sensitisation	Leptotrichia	0.0265174
121	Atopic sensitisation	Lactococcus	0.0263252
122	Atopic sensitisation	Clostridiales bacterium AHT16	0.0259781
123	Atopic sensitisation	Swine fecal bacterium SD-Pec1	0.0256757
124	Atopic sensitisation	Holdemania	0.0256734
125	Atopic sensitisation	Selenomonas	0.0256087
126	Atopic sensitisation	Odoribacter splanchnicus	0.0251039
127	Atopic sensitisation	Parabacteroides merdae	0.0250696
128	Atopic sensitisation	Parabacteroides distasonis	0.025069
129	Atopic sensitisation	Clostridiaceae bacterium LEMV63	0.025057
130	Atopic sensitisation	Prevotellaceae	0.0248482
131	Atopic sensitisation	Butyrate-producing bacterium T2-132	0.0247348
132	Atopic sensitisation	Bacterium mpn-isolate group 19	0.0241755
133	Atopic sensitisation	Anaerotruncus	0.0237896
134	Atopic sensitisation	Anaerostipes	0.0236851
135	Atopic sensitisation	Butyrate-producing bacterium L1-810	0.0231805
136	Atopic sensitisation	Veillonella dispar	0.023139
137	Atopic sensitisation	Bacteroides eggerthii	0.0221615
138	Atopic sensitisation	Bacteroides finegoldii	0.0221373
139	Atopic sensitisation	Clostridiales bacterium 80/3	0.02206
140	Atopic sensitisation	Bacterium YE64	0.0220524
141	Atopic sensitisation	Oscillospira	0.0216452
142	Atopic sensitisation	Veillonella parvula	0.0211109
143	Atopic sensitisation	Butyrate-producing bacterium PH07AY5	0.0210521
144	Atopic sensitisation	Thiotrichaceae	0.0208944
145	Atopic sensitisation	Clostridiaceae bacterium SH032	0.020789
146	Atopic sensitisation	Rumen bacterium 8/94-32	0.0207343
147	Atopic sensitisation	Butyrate-producing bacterium M104/1	0.0205009
148	Atopic sensitisation	Acinetobacter	0.0204982
149	Atopic sensitisation	Oscillibacter	0.0203985
150	Atopic sensitisation	Butyrate-producing bacterium PH07BY04	0.0202968
151	Atopic sensitisation	Clostridium ramosum	0.0201012
152	Atopic sensitisation	Clostridiales bacterium A2-162	0.0199048
153	Atopic sensitisation	Bacillus	0.0198926
154	Atopic sensitisation	Anaerofilum	0.0197615
155	Atopic sensitisation	Bacterium ic1379	0.0197542
156	Atopic sensitisation	Pseudomonas	0.0196099
157	Atopic sensitisation	Porphyromonas gingivalis	0.0195326
158	Atopic sensitisation	Bacterium mpn-isolate group 27	0.019265
159	Atopic sensitisation	Butyrate-producing bacterium M21/2	0.0190678
160	Atopic sensitisation	Bacterium ASF500	0.0189586
161	Atopic sensitisation	Aeromonadaceae	0.0187321
162	Atopic sensitisation	Bilophila	0.0181527
163	Atopic sensitisation	Bacterium C15	0.0181137
164	Atopic sensitisation	Bacterium mpn-isolate group 22	0.0177428
165	Atopic sensitisation	Streptococcus anginosus	0.0175427
166	Atopic sensitisation	Butyrate-producing bacterium L1-952	0.017361
167	Atopic sensitisation	Bacterium ic1214	0.0173508
168	Atopic sensitisation	Bacterium ic1391	0.0172249
169	Atopic sensitisation	Bovine rumen bacterium JPR13	0.0167068
170	Atopic sensitisation	Human intestinal firmicute CO4	0.0165927
171	Atopic sensitisation	Eubacterium hallii	0.016573
172	Atopic sensitisation	Lactobacillus salivarius	0.0165717
173	Atopic sensitisation	Aggregatibacter	0.0165699
174	Atopic sensitisation	Bacterium YE62	0.016546
175	Atopic sensitisation	Bacterium mpn-isolate group 24	0.0164997
176	Atopic sensitisation	Ruminococcus gnavus	0.0164876
177	Atopic sensitisation	Bacterium ic1292	0.0164752
178	Atopic sensitisation	Acetonema	0.0163895
179	Atopic sensitisation	Human intestinal firmicute CS26	0.0163432
180	Atopic sensitisation	Oscillospiraceae bacterium NML 061048	0.0163109
181	Atopic sensitisation	Mannheimia	0.0161307
182	Atopic sensitisation	Dialister	0.016101
183	Atopic sensitisation	Aerococcus	0.0159901
184	Atopic sensitisation	Bacterium MB7-1	0.0159718
185	Atopic sensitisation	Enterococcus faecium	0.0156778
186	Atopic sensitisation	Butyrate-producing bacterium SR1/1	0.0156652
187	Atopic sensitisation	Butyrate-producing bacterium SR1/5	0.0156454
188	Atopic sensitisation	Bilophila wadsworthia	0.0155243
189	Atopic sensitisation	Edwardsiella	0.0154768
190	Atopic sensitisation	Yersinia	0.0152692
191	Atopic sensitisation	Salmonella	0.0151747
192	Atopic sensitisation	Hafnia	0.0150825
193	Atopic sensitisation	Enterococcus faecalis	0.0150368
194	Atopic sensitisation	Paenibacillaceae	0.0150073
195	Atopic sensitisation	Clostridium spiroforme	0.0149835
196	Atopic sensitisation	Eubacterium tortuosum	0.0147561
197	Atopic sensitisation	Cronobacter	0.0147329
198	Atopic sensitisation	Actinobacillus	0.0147079
199	Atopic sensitisation	Actinomyces	0.0145731
200	Atopic sensitisation	Sutterella	0.014562
201	Atopic sensitisation	Bacillaceae	0.0144448
202	Atopic sensitisation	Brenneria	0.014207
203	Atopic sensitisation	Butyrate-producing bacterium PH05YB02	0.014002
204	Atopic sensitisation	Burkholderiales bacterium Smarlab 3302047	0.0137498
205	Atopic sensitisation	Clostridiales bacterium L2-14	0.0136041
206	Atopic sensitisation	Escherichia	0.0135657
207	Atopic sensitisation	Oligella	0.0134108
208	Atopic sensitisation	Tenericutes	0.0132607
209	Atopic sensitisation	Streptococcus parasanguinis	0.0132562
210	Atopic sensitisation	Bacterium ic1296	0.0131247
211	Atopic sensitisation	Streptococcus salivarius	0.0129599
212	Atopic sensitisation	Lactobacillus iners	0.0128543
213	Atopic sensitisation	Erwinia	0.0127798
214	Atopic sensitisation	Coprobacillus	0.0123248
215	Atopic sensitisation	Pantoea	0.0122331
216	Atopic sensitisation	Pectobacterium	0.0121981
217	Atopic sensitisation	Butyrate-producing bacterium Ph07AY02	0.0121736
218	Atopic sensitisation	Vibrio	0.0121619
219	Atopic sensitisation	Terrahaemophilus	0.0121347
220	Atopic sensitisation	Butyrate-producing bacterium M50/1	0.012134
221	Atopic sensitisation	Erysipelotrichales	0.0121279
222	Atopic sensitisation	Erysipelothrix	0.0120827
223	Atopic sensitisation	Serratia	0.0120344
224	Atopic sensitisation	Cellulomonadaceae	0.0117833
225	Atopic sensitisation	Solobacterium	0.0116894
226	Atopic sensitisation	Promicromonosporaceae	0.0115918
227	Atopic sensitisation	Akkermansia	0.0115333
228	Atopic sensitisation	Clostridium innocuum	0.0112881
229	Atopic sensitisation	Syntrophobacteraceae	0.0111821
230	Atopic sensitisation	Bacteroides thetaiotaomicron	0.0111216
231	Atopic sensitisation	Atopobium	0.0111121
232	Atopic sensitisation	Human intestinal firmicute CO13	0.0108868
233	Atopic sensitisation	Lactobacillus crispatus	0.0107641
234	Atopic sensitisation	Lysobacter	0.0107248
235	Atopic sensitisation	Rickettsiales	0.0106786
236	Atopic sensitisation	Ruminococcus productus	0.01067
237	Atopic sensitisation	Streptococcus mitis	0.0106579
238	Atopic sensitisation	Streptococcus vestibularis	0.0104512
239	Atopic sensitisation	Shigella	0.0103815
240	Atopic sensitisation	Desulfobacteraceae	0.0102332
241	Atopic sensitisation	Tropheryma whipplei	0.010048
242	Atopic sensitisation	Pasteurella	0.0100082
243	Atopic sensitisation	Bacterium Ba2	0.00980512
244	Atopic sensitisation	Pusillimonas	0.00977954
245	Atopic sensitisation	Propionibacterium	0.00976531
246	Atopic sensitisation	Veillonella atypica	0.00953615
247	Atopic sensitisation	Papillibacter	0.0094887
248	Atopic sensitisation	Propionibacterium acnes	0.00941015
249	Atopic sensitisation	Desulfovibrionaceae	0.00933786
250	Atopic sensitisation	Verrucomicrobia	0.00911857
251	Atopic sensitisation	Bacterium ic1258	0.00896007
252	Atopic sensitisation	Bacterium mpn-isolate group 5	0.00867491
253	Atopic sensitisation	Mobiluncus	0.00840111
254	Atopic sensitisation	Swine fecal bacterium FPC67	0.00830278
255	Atopic sensitisation	Atopobium vaginae	0.0080026
256	Atopic sensitisation	Nitrospiraceae	0.00797047
257	Atopic sensitisation	Roseburia intestinalis	0.00766158
258	Atopic sensitisation	Alteromonadaceae	0.00765943
259	Atopic sensitisation	Clostridium cocleatum	0.00765296
260	Atopic sensitisation	Enterobacter aerogenes	0.00722428
261	Atopic sensitisation	Klebsiella pneumoniae	0.00705092
262	Atopic sensitisation	Enterobacter hormaechei	0.00694179
263	Atopic sensitisation	Swine fecal bacterium RF3E-Xyl1	0.00682554
264	Atopic sensitisation	Shigella dysenteriae	0.00624928
265	Atopic sensitisation	Erysipelotrichaceae	0.00599345
266	Atopic sensitisation	Bifidobacterium catenulatum	0.00598434
267	Atopic sensitisation	Oxalobacter formigenes	0.00588638
268	Atopic sensitisation	Roseburia hominis	0.00546861
269	Atopic sensitisation	Streptobacillus	0.0051763
270	Atopic sensitisation	Desulfovibrio	0.00479624
271	Atopic sensitisation	Treponema	0.00444946
272	Atopic sensitisation	Candidate division TM7	0.00425897
273	Atopic sensitisation	Alistipes finegoldii	0.00420313
274	Atopic sensitisation	Alcaligenaceae	0.00339273
275	Atopic sensitisation	Gardnerella	0.00310739
276	Atopic sensitisation	Gardnerella vaginalis	0.00309862
277	Atopic sensitisation	Leptotrichia amnionii	0.00264667
278	Atopic sensitisation	Verrucomicrobiaceae	0.00229145
279	Atopic sensitisation	Alistipes putredinis	0.00170455
280	Atopic sensitisation	Firmicutes str. C29	-0.000820196
281	Atopic sensitisation	Clostridiaceae bacterium SK061	-0.000825153
282	Atopic sensitisation	Butyrate-producing bacterium SSC/2	-0.000830504
283	Atopic sensitisation	Butyrate-producing bacterium SS2/1	-0.000840713
284	Atopic sensitisation	Fusobacterium nucleatum	-0.00137512
285	Atopic sensitisation	Porphyromonas uenonis	-0.00179922
286	Atopic sensitisation	Gram-negative bacterium cL10-2b-4	-0.00211212
287	Atopic sensitisation	Verrucomicrobia bacterium MS-F-88	-0.00239984
288	Atopic sensitisation	Bacteroidales	-0.00373906
289	Atopic sensitisation	Methanobrevibacter smithii	-0.00558446
290	Atopic sensitisation	Bacteroides sp. D20	-0.00766358
291	Atopic sensitisation	Xanthomonas	-0.00794049
1	Atopy	Proteobacteria	0.268549
2	Atopy	Bacteroidetes	0.232928
3	Atopy	Firmicutes	0.220396
4	Atopy	Prevotella	0.206742
5	Atopy	Clostridium difficile	0.150149
6	Atopy	Lactobacillus	0.144525
7	Atopy	Haemophilus	0.144258
8	Atopy	Helicobacter pylori	0.140148
9	Atopy	Lachnospiraceae	0.1393
10	Atopy	Actinobacteria	0.139291
11	Atopy	Clostridium coccoides	0.117686
12	Atopy	Veillonella	0.114808
13	Atopy	Enterobacteriaceae	0.108706
14	Atopy	Bacteroides	0.105131
15	Atopy	Staphylococcus aureus	0.0940646
16	Atopy	Streptococcus	0.0922236
17	Atopy	Fusobacterium	0.0836492
18	Atopy	Bacteroidaceae	0.0807308
19	Atopy	Bacteroides uniformis	0.0794878
20	Atopy	Bacteroides vulgatus	0.0776838
21	Atopy	Staphylococcus	0.0701926
22	Atopy	Faecalibacterium prausnitzii	0.065406
23	Atopy	Clostridium	0.0643035
24	Atopy	Bifidobacterium	0.0628773
25	Atopy	Eubacterium	0.0623632
26	Atopy	Fusobacteria	0.0609841
27	Atopy	Klebsiella	0.0556163
28	Atopy	Parabacteroides	0.0552898
29	Atopy	Alistipes	0.0547255
30	Atopy	Bacteroides ovatus	0.0539024
31	Atopy	Porphyromonadaceae	0.0532772
32	Atopy	Streptococcaceae	0.0519492
33	Atopy	Comamonadaceae	0.0505746
34	Atopy	Stenotrophomonas maltophilia	0.0483936
35	Atopy	Eubacteriaceae	0.0470751
36	Atopy	Faecalibacterium	0.0451618
37	Atopy	Clostridiales	0.0450456
38	Atopy	Phascolarctobacterium	0.0447766
39	Atopy	Shuttleworthia	0.0438308
40	Atopy	Ruminococcaceae	0.043639
41	Atopy	Subdoligranulum	0.0422691
42	Atopy	Roseburia	0.0422007
43	Atopy	Eubacterium rectale	0.0412238
44	Atopy	Ruminococcus	0.0408356
45	Atopy	Eubacterium eligens	0.0407675
46	Atopy	Clostridia bacterium TSW07CA7	0.040669
47	Atopy	Bacilli	0.0393486
48	Atopy	Dorea	0.0389322
49	Atopy	Veillonellaceae	0.0381896
50	Atopy	Dietzia maris	0.0379861
51	Atopy	Coprococcus	0.0376769
52	Atopy	Staphylococcus epidermidis	0.0376127
53	Atopy	Desulfotomaculum	0.037571
54	Atopy	Clostridium leptum	0.0368029
55	Atopy	Enterococcus	0.0362894
56	Atopy	Escherichia coli	0.0360277
57	Atopy	Gammaproteobacteria	0.034759
58	Atopy	Citrobacter	0.0343944
59	Atopy	Sphingomonadaceae	0.0340066
60	Atopy	Collinsella aerofaciens	0.0333055
61	Atopy	Rikenellaceae	0.0330331
62	Atopy	Betaproteobacteria	0.032783
63	Atopy	Bacteroides fragilis	0.0321612
64	Atopy	Butyrate-producing bacterium PH07BY04	0.0316327
65	Atopy	Megasphaera	0.0315267
66	Atopy	Clostridiales bacterium AHT16	0.0313936
67	Atopy	Bacterium MB7-1	0.0309841
68	Atopy	Burkholderia	0.0308739
69	Atopy	Human intestinal firmicute CO19	0.0301442
70	Atopy	Porphyromonas	0.0299474
71	Atopy	Acetonema	0.0299118
72	Atopy	Odoribacter	0.0298834
73	Atopy	Haemophilus parainfluenzae	0.0298413
74	Atopy	Coxiellaceae	0.0296022
75	Atopy	Pasteurellaceae	0.0291944
76	Atopy	Swine fecal bacterium FPC67	0.0289776
77	Atopy	Clostridiaceae bacterium bSSV31	0.028819
78	Atopy	Clostridiaceae bacterium SK061	0.0276616
79	Atopy	Butyrate-producing bacterium SSC/2	0.0276536
80	Atopy	Firmicutes str. C29	0.0276516
81	Atopy	Butyrate-producing bacterium SS2/1	0.0276223
82	Atopy	Fusobacteriaceae	0.0273674
83	Atopy	Firmicutes bacterium EG14	0.0273589
84	Atopy	Butyrate-producing bacterium PH07AY5	0.0273431
85	Atopy	Human intestinal firmicute CB47	0.0267861
86	Atopy	Oxalobacteraceae	0.0261149
87	Atopy	Human intestinal firmicute CO35	0.0260747
88	Atopy	Human intestinal firmicute CO2	0.0257734
89	Atopy	Clostridiales bacterium L2-14	0.0256985
90	Atopy	Bacterium ASF500	0.025694
91	Atopy	Bacterium mpn-isolate group 22	0.0255738
92	Atopy	Butyrate-producing bacterium PH07AY3	0.0255526
93	Atopy	Clostridiales bacterium 80/3	0.0252729
94	Atopy	Lachnospiraceae bacterium A2	0.0252401
95	Atopy	Anaerotruncus	0.0247014
96	Atopy	Rumen bacterium R-7	0.0246274
97	Atopy	Bacterium ic1296	0.0245476
98	Atopy	Bovine rumen bacterium JPR13	0.0244215
99	Atopy	Bacillus	0.0243466
100	Atopy	Clostridiaceae bacterium SH032	0.0242471
101	Atopy	Bacterium mpn-isolate group 24	0.0242357
102	Atopy	Bacterium B4C2-5	0.0241525
103	Atopy	Mogibacterium	0.0239089
104	Atopy	Mastodon intestinal bacterium AN-22-6	0.023902
105	Atopy	Anaerostipes	0.0238497
106	Atopy	Collinsella	0.0237026
107	Atopy	Bacterium ic1311	0.0236522
108	Atopy	Oscillospiraceae bacterium NML 061048	0.0236485
109	Atopy	Butyrate-producing bacterium PH05YB02	0.0235409
110	Atopy	Butyrate-producing bacterium L1-952	0.0235072
111	Atopy	Anaerofilum	0.0234741
112	Atopy	Swine manure pit bacterium PPC108	0.0232315
113	Atopy	Butyrate-producing bacterium L1-810	0.0231948
114	Atopy	Oscillospira	0.0231192
115	Atopy	Butyrate-producing bacterium SM4/1	0.0231055
116	Atopy	Bacterium G100VIII	0.0228147
117	Atopy	Butyrate-producing bacterium M104/1	0.0228057
118	Atopy	Clostridiaceae bacterium LEMV63	0.0227857
119	Atopy	Rumen bacterium 8/94-32	0.0227638
120	Atopy	Swine fecal bacterium SD-Pec1	0.0227424
121	Atopy	Butyrate-producing bacterium M21/2	0.022714
122	Atopy	Human intestinal firmicute CO4	0.022695
123	Atopy	Unidentified bacterium ZF3	0.022623
124	Atopy	Erysipelothrix	0.0225445
125	Atopy	Butyrate-producing bacterium P607	0.0223429
126	Atopy	Tannerella	0.0222372
127	Atopy	Bacterium mpn-isolate group 19	0.0221802
128	Atopy	Bacterium ic1379	0.0221559
129	Atopy	Dehalobacterium	0.0221227
130	Atopy	Peptostreptococcus	0.0219865
131	Atopy	Butyrate-producing bacterium L2-50	0.021712
132	Atopy	Yersinia	0.0216602
133	Atopy	Butyrate-producing bacterium ART55/1	0.0215468
134	Atopy	Lachnobacterium	0.0214712
135	Atopy	Butyrate-producing bacterium Ph07AY02	0.0213429
136	Atopy	Clostridium innocuum	0.0213085
137	Atopy	Butyrate-producing bacterium M50/1	0.0211728
138	Atopy	Clostridiales bacterium A2-162	0.0210354
139	Atopy	Bacterium YE62	0.0208875
140	Atopy	Butyrate-producing bacterium SR1/5	0.0208062
141	Atopy	Butyrate-producing bacterium SR1/1	0.0207944
142	Atopy	Coprobacillus	0.0207899
143	Atopy	Syntrophobacteraceae	0.020654
144	Atopy	Prevotellaceae	0.0206009
145	Atopy	Butyrate-producing bacterium T2-132	0.0205105
146	Atopy	Bacterium ic1391	0.0204894
147	Atopy	Clostridium spiroforme	0.0203357
148	Atopy	Oscillibacter	0.0203311
149	Atopy	Bacterium YE64	0.0200411
150	Atopy	Eubacterium tortuosum	0.0193839
151	Atopy	Solobacterium	0.0192803
152	Atopy	Clostridium ramosum	0.0191879
153	Atopy	Bacterium mpn-isolate group 27	0.0189626
154	Atopy	Butyrate-producing bacterium SL6/1/1	0.0189624
155	Atopy	Bacterium 08.96.4	0.0187469
156	Atopy	Bacterium C15	0.0186573
157	Atopy	Dialister	0.0185538
158	Atopy	Hafnia	0.0184389
159	Atopy	Erwinia	0.0183813
160	Atopy	Salmonella	0.0183499
161	Atopy	Escherichia	0.0183156
162	Atopy	Human intestinal firmicute CO13	0.0182885
163	Atopy	Edwardsiella	0.0182561
164	Atopy	Cronobacter	0.0180922
165	Atopy	Segmented filamentous bacterium	0.0178554
166	Atopy	Vibrio	0.0177817
167	Atopy	Enterobacter	0.0176673
168	Atopy	Burkholderiales bacterium Smarlab 3302047	0.0175745
169	Atopy	Lactococcus	0.0175454
170	Atopy	Mannheimia	0.0175154
171	Atopy	Pectobacterium	0.0174869
172	Atopy	Actinobacillus	0.017417
173	Atopy	Serratia	0.0171974
174	Atopy	Pusillimonas	0.0171217
175	Atopy	Sutterella	0.0170692
176	Atopy	Aggregatibacter	0.0169909
177	Atopy	Bacteroides sp. D20	0.0169489
178	Atopy	Selenomonas	0.0169325
179	Atopy	Shigella	0.0166555
180	Atopy	Anaerovorax	0.0166284
181	Atopy	Oligella	0.0165702
182	Atopy	Pasteurella	0.0158345
183	Atopy	Papillibacter	0.0151173
184	Atopy	Terrahaemophilus	0.0147501
185	Atopy	Clostridiaceae	0.014642
186	Atopy	Bacterium Ba2	0.0146242
187	Atopy	Paenibacillaceae	0.0143897
188	Atopy	Streptococcus parasanguinis	0.0142992
189	Atopy	Pantoea	0.0142336
190	Atopy	Promicromonosporaceae	0.0142315
191	Atopy	Streptococcus anginosus	0.0139951
192	Atopy	Tenericutes	0.0137579
193	Atopy	Roseburia hominis	0.0136526
194	Atopy	Bacterium ic1292	0.0136259
195	Atopy	Bacteroidaceae bacterium Smarlab 3301643	0.0134557
196	Atopy	Brenneria	0.0133881
197	Atopy	Human intestinal firmicute CS26	0.0133081
198	Atopy	Cellulomonadaceae	0.0131948
199	Atopy	Desulfovibrionaceae	0.0131922
200	Atopy	Bilophila wadsworthia	0.0130969
201	Atopy	Gram-negative bacterium cL10-2b-4	0.0129868
202	Atopy	Peptostreptococcaceae	0.01271
203	Atopy	Bacterium str. 31285	0.0125658
204	Atopy	Dysgonomonas	0.0122826
205	Atopy	Alteromonadaceae	0.0121658
206	Atopy	Bacteroides thetaiotaomicron	0.0121657
207	Atopy	Gardnerella	0.0119826
208	Atopy	Gardnerella vaginalis	0.0119734
209	Atopy	Bacterium ic1258	0.0119566
210	Atopy	Bacillaceae	0.0118715
211	Atopy	Thiotrichaceae	0.0118536
212	Atopy	Lactobacillus iners	0.0117548
213	Atopy	Nitrospiraceae	0.0116313
214	Atopy	Aerococcus	0.0114725
215	Atopy	Rickettsiales	0.0113729
216	Atopy	Atopobium	0.0113025
217	Atopy	Roseburia intestinalis	0.0111818
218	Atopy	Enterococcus faecium	0.0111325
219	Atopy	Lachnospira	0.0111205
220	Atopy	Desulfobacteraceae	0.0111104
221	Atopy	Aeromonadaceae	0.0109862
222	Atopy	Bilophila	0.010985
223	Atopy	Acidobacteriaceae	0.0109576
224	Atopy	Streptococcus mitis	0.0109341
225	Atopy	Streptococcus salivarius	0.0108145
226	Atopy	Bacterium ic1214	0.0107838
227	Atopy	Ruminococcus productus	0.0107696
228	Atopy	Propionibacterium	0.0107283
229	Atopy	Coriobacteriaceae	0.0103983
230	Atopy	Holdemania	0.0103974
231	Atopy	Prevotella copri	0.0102338
232	Atopy	Olsenella	0.0102002
233	Atopy	Tropheryma whipplei	0.0100625
234	Atopy	Swine fecal bacterium RF3E-Xyl1	0.00998103
235	Atopy	Rumen bacterium R-9	0.00979878
236	Atopy	Veillonella parvula	0.00977264
237	Atopy	Lactobacillus salivarius	0.00962839
238	Atopy	Clostridium cocleatum	0.00959819
239	Atopy	Enterococcus faecalis	0.00957952
240	Atopy	Bacterium mpn-isolate group 5	0.0093919
241	Atopy	Actinomyces	0.009383
242	Atopy	Erysipelotrichales	0.00931998
243	Atopy	Bifidobacterium catenulatum	0.00924543
244	Atopy	Lactobacillus crispatus	0.00924245
245	Atopy	Lysobacter	0.00921937
246	Atopy	Eggerthella	0.00909417
247	Atopy	Veillonella dispar	0.0088917
248	Atopy	Eubacterium hallii	0.00883976
249	Atopy	Corynebacterium	0.00883975
250	Atopy	Veillonella atypica	0.00874194
251	Atopy	Desulfovibrio	0.00866281
252	Atopy	Erysipelotrichaceae	0.00859491
253	Atopy	Klebsiella pneumoniae	0.00842431
254	Atopy	Polyangiaceae	0.00840017
255	Atopy	Propionibacterium acnes	0.00835003
256	Atopy	Bacterium 'New Zealand B'	0.00830196
257	Atopy	Ruminococcus gnavus	0.00809277
258	Atopy	Mobiluncus	0.00771859
259	Atopy	Streptococcus vestibularis	0.0076191
260	Atopy	Shigella dysenteriae	0.00709816
261	Atopy	Atopobium vaginae	0.00702282
262	Atopy	Acinetobacter	0.0069604
263	Atopy	Streptobacillus	0.00687982
264	Atopy	Leptotrichia amnionii	0.00680489
265	Atopy	Leptotrichia	0.00664257
[truncated: 8,939 more rows]
