# Supplementary material for: GBDR: a Bayesian model for precise prediction of pathogenic microorganisms using 16S rRNA gene sequences
Source: BMC Genomics. 2022 Mar 16;22(Suppl 1):916. doi: 10.1186/s12864-022-08423-w (PMC8925046; doi:10.1186/s12864-022-08423-w)
Supplement: Supplementary file 3 — Additional file 3. Names of all investigated microbes and diseases, and known human microbe-disease associations obtained from HMDAD database. [file 12864_2022_8423_MOESM3_ESM.xlsx]

## Sheet: Microbe 
No.	Microbe name	FASTA filename
1	Acetonema	KX034027.1
2	Acidobacteriaceae	LC027464.1
3	Acinetobacter	NR_148847.1
4	Actinobacillus	M75072.1
5	Actinobacteria	LC268888.1
6	Actinomyces	AJ243891.1
7	Aerococcus	M58797.2
8	Aeromonadaceae	KY070326.1
9	Aggregatibacter	M75042.1
10	Akkermansia	KT254068.1
11	Alcaligenaceae	LC094600.1
12	Alistipes	AY974072.1
13	Alistipes finegoldii	NR_043064.1
14	Alistipes putredinis	NR_113152.1
15	Alteromonadaceae	AY902206.1
16	Anaerofilum	NR_029315.1
17	Anaerostipes	JF412658.1
18	Anaerotruncus	DQ002932.1
19	Anaerovorax	NR_028911.1
20	Atopobium	EU186380.1
21	Atopobium vaginae	AF325325.1
22	Bacillaceae	KX688078.1
23	Bacilli	FJ358616.1
24	Bacillus	FJ358616.1
25	Bacterium 08.96.4	AF149884.2
26	Bacterium ASF500	AF157051.1
27	Bacterium B4C2-5	EU481722.1
28	Bacterium Ba2	AF087043.1
29	Bacterium C15	KJ718923.1
30	Bacterium G100VIII	AJ786046.1
31	Bacterium ic1214	DQ057438.1
32	Bacterium ic1258	DQ057447.1
33	Bacterium ic1292	DQ057457.1
34	Bacterium ic1296	DQ057459.1
35	Bacterium ic1311	DQ057463.1
36	Bacterium ic1379	DQ057476.1
37	Bacterium ic1391	DQ057480.1
38	Bacterium MB7-1	DQ453797.1
39	Bacterium mpn-isolate group 19	AF357567.1
40	Bacterium mpn-isolate group 22	AF357570.1
41	Bacterium mpn-isolate group 24	AF357572.1
42	Bacterium mpn-isolate group 27	AF357575.1
43	Bacterium mpn-isolate group 5	AF357553.1
44	Bacterium 'New Zealand B'	AY721625.1
45	Bacterium str. 31285	AF227834.1
46	Bacterium YE62	AY442826.1
47	Bacterium YE64	AY442828.1
48	Bacteroidaceae	EU728720.1
49	Bacteroidaceae bacterium Smarlab 3301643	AY538687.1
50	Bacteroidales	EU728723.1
51	Bacteroides	KY703634.1
52	Bacteroides eggerthii	NR_112935.1
53	Bacteroides finegoldii	NR_041313.1
54	Bacteroides fragilis	KU726649.1
55	Bacteroides ovatus	AB908394.1
56	Bacteroides sp. CJ78	AB080889.1
57	Bacteroides sp. D20	unavailable
58	Bacteroides thetaiotaomicron	L16489.1
59	Bacteroides uniformis	KT006902.1
60	Bacteroides vulgatus	KR364743.1
61	Bacteroidetes	JQ683776.2
62	Betaproteobacteria	KU230000.1
63	Bifidobacterium	M58738.1
64	Bifidobacterium catenulatum	NR_041875.1
65	Bilophila	KR232879.1
66	Bilophila wadsworthia	U82813.1
67	Bovine rumen bacterium JPR13	EF120439.1
68	Brenneria	KJ680128.1
69	Burkholderia	AB023647.1
70	Burkholderiales bacterium Smarlab 3302047	AY538692.1
71	Butyrate-producing bacterium ART55/1	AY350746.1
72	Butyrate-producing bacterium L1-810	AJ270481.1
73	Butyrate-producing bacterium L1-952	AJ270479.2
74	Butyrate-producing bacterium L2-50	AJ270491.2
75	Butyrate-producing bacterium M104/1	AY305311.1
76	Butyrate-producing bacterium M21/2	AY305307.1
77	Butyrate-producing bacterium M50/1	AY305308.1
78	Butyrate-producing bacterium P607	DQ144117.1
79	Butyrate-producing bacterium PH05YB02	DQ144121.1
80	Butyrate-producing bacterium Ph07AY02	DQ144124.1
81	Butyrate-producing bacterium PH07AY3	DQ144126.1
82	Butyrate-producing bacterium PH07AY5	DQ144127.1
83	Butyrate-producing bacterium PH07BY04	DQ144130.1
84	Butyrate-producing bacterium SL6/1/1	AY305317.1
85	Butyrate-producing bacterium SM4/1	AY305314.1
86	Butyrate-producing bacterium SR1/1	AY305321.1
87	Butyrate-producing bacterium SR1/5	AY305322.1
88	Butyrate-producing bacterium SS2/1	unavailable
89	Butyrate-producing bacterium SSC/2	unavailable
90	Butyrate-producing bacterium T2-132	AJ270483.1
91	Candidate division TM7	AY331416.1
92	Cellulomonadaceae	AY297773.1
93	Citrobacter	KP057683.1
94	Clostridia	EU522654.1
95	Clostridia bacterium TSW07CA7	FM945404.2
96	Clostridiaceae	EU728793.1
97	Clostridiaceae bacterium bSSV31	AB264620.3
98	Clostridiaceae bacterium LEMV63	AF446128.1
99	Clostridiaceae bacterium SH032	AB377176.1
100	Clostridiaceae bacterium SK061	unavailable
101	Clostridiales	KX826989.1
102	Clostridiales bacterium 80/3	EU266551.1
103	Clostridiales bacterium A2-162	DQ986224.1
104	Clostridiales bacterium AHT16	FJ788524.1
105	Clostridiales bacterium L2-14	FJ748582.1
106	Clostridium	AB035087.3
107	Clostridium coccoides	EF025906.1
108	Clostridium cocleatum	NR_119286.1
109	Clostridium difficile	AB638443.1
110	Clostridium innocuum	M23732.2
111	Clostridium leptum	M59095.1
112	Clostridium ramosum	AB627078.1
113	Clostridium spiroforme	NR_114393.1
114	Collinsella	AB601001.1
115	Collinsella aerofaciens	NR_028604.1
116	Comamonadaceae	MF667936.1
117	Coprobacillus	NR_024733.1
118	Coprococcus	EF031542.1
119	Coriobacteriaceae	MF322780.1
120	Corynebacterium	D83375.1
121	Coxiellaceae	HQ003543.1
122	Cronobacter	EF059891.1
123	Dehalobacterium	KX672453.1
124	Desulfobacteraceae	HQ003587.1
125	Desulfotomaculum	L15628.1
126	Desulfovibrio	X93994.1
127	Desulfovibrionaceae	KP207682.1
128	Dialister	AY162469.1
129	Dietzia maris	Y18883.1
130	Dorea	NR_028883.1
131	Dysgonomonas	AB588022.1
132	Edwardsiella	GQ180183.1
133	Eggerthella	NR_042840.1
134	Enterobacter	Z96078.1
135	Enterobacter aerogenes	KY027111.1
136	Enterobacter hormaechei	NR_042154.1
137	Enterobacteriaceae	AB081580.1
138	Enterococcus	DQ411816.1
139	Enterococcus faecalis	EU887827.1
140	Enterococcus faecium	EU887814.1
141	Erwinia	Z96087.1
142	Erysipelothrix	AB540983.1
143	Erysipelotrichaceae	KU744405.1
144	Erysipelotrichales	KP017599.1
145	Escherichia	NR_074902.1
146	Escherichia coli	J01859.1
147	Eubacteriaceae	KC331184.1
148	Eubacterium	L34623.2
149	Eubacterium eligens	L34420.1
150	Eubacterium hallii	L34621.2
151	Eubacterium rectale	L34627.1
152	Eubacterium tortuosum	NR_044648.2
153	Faecalibacterium	NR_028961.1
154	Faecalibacterium prausnitzii	NR_028961.1
155	Firmicutes	KU557666.1
156	Firmicutes bacterium EG14	AB262675.1
157	Firmicutes str. C29	unavailable
158	Fusobacteria	JX010946.1
159	Fusobacteriaceae	EU728722.1
160	Fusobacterium	AJ006965.1
161	Fusobacterium nucleatum	KU726670.1
162	Gammaproteobacteria	MF428780.1
163	Gardnerella	AB971820.1
164	Gardnerella vaginalis	AB971820.1
165	Gram-negative bacterium cL10-2b-4	AY239469.1
166	Haemophilus	Z22806.1
167	Haemophilus parainfluenzae	HQ680853.1
168	Hafnia	M59155.2
169	Helicobacter pylori	M88157.1
170	Holdemania	NR_125628.1
171	Human intestinal firmicute CB47	AB064910.1
172	Human intestinal firmicute CO13	AB064887.1
173	Human intestinal firmicute CO19	AB064906.1
174	Human intestinal firmicute CO2	AB064903.1
175	Human intestinal firmicute CO35	AB064883.1
176	Human intestinal firmicute CO4	AB064888.1
177	Human intestinal firmicute CS26	AB064886.1
178	Klebsiella	AH009269.2
179	Klebsiella pneumoniae	KC990817.1
180	Lachnobacterium	NR_025127.1
181	Lachnospira	L14675.1
182	Lachnospiraceae	KU726639.1
183	Lachnospiraceae bacterium A2	DQ789117.1
184	Lactobacillus	FN185731.1
185	Lactobacillus crispatus	KR072517.1
186	Lactobacillus iners	NR_036982.1
187	Lactobacillus salivarius	M59054.1
188	Lactococcus	X54260.1
189	Leptotrichia	L37788.1
190	Leptotrichia amnionii	JQ839147.1
191	Lysobacter	DQ191179.1
192	Mannheimia	M75080.1
193	Mastodon intestinal bacterium AN-22-6	U65719.1
194	Megasphaera	L37040.1
195	Methanobrevibacter smithii	AY196667.1
196	Mobiluncus	NR_114861.1
197	Mogibacterium	LC096235.1
198	Nitrospiraceae	JQ867302.1
199	Odoribacter	AY560020.1
200	Odoribacter splanchnicus	NR_074535.1
201	Oligella	NR_114553.1
202	Olsenella	NR_074414.1
203	Oscillibacter	JF750939.1
204	Oscillospira	KX672354.1
205	Oscillospiraceae bacterium NML 061048	EU149939.1
206	Oxalobacter formigenes	U49749.2
207	Oxalobacteraceae	HQ003497.1
208	Paenibacillaceae	KP232925.1
209	Pantoea	EU216737.1
210	Papillibacter	NR_025025.1
211	Parabacteroides	AB261128.1
212	Parabacteroides distasonis	NR_041342.1
213	Parabacteroides merdae	NR_041343.1
214	Pasteurella	M75051.1
215	Pasteurellaceae	JQ356618.1
216	Pectobacterium	Z96090.1
217	Peptostreptococcaceae	KU705883.1
218	Peptostreptococcus	AY167952.1
219	Phascolarctobacterium	NR_112902.1
220	Polyangiaceae	KY992761.1
221	Porphyromonadaceae	KU726636.1
222	Porphyromonas	AB547655.1
223	Porphyromonas gingivalis	KR074428.1
224	Porphyromonas uenonis	NR_042986.1
225	Prevotella	AB004909.1
226	Prevotella copri	AB244773.1
227	Prevotellaceae	EU728784.1
228	Promicromonosporaceae	JN571078.1
229	Propionibacterium	AF225962.1
230	Propionibacterium acnes	NR_145912.1
231	Proteobacteria	KY388938.1
232	Pseudomonas	L28676.1
233	Pusillimonas	AY695828.1
234	Rickettsiales	KJ808701.1
235	Rikenellaceae	KX672716.1
236	Roseburia	AY804150.1
237	Roseburia hominis	AY804148.1
238	Roseburia intestinalis	NR_117758.1
239	Rumen bacterium 8/94-32	DQ393018.1
240	Rumen bacterium R-7	AB239481.1
241	Rumen bacterium R-9	AB239482.1
242	Ruminococcaceae	HQ003640.1
243	Ruminococcus	NR_074399.1
244	Ruminococcus gnavus	EU139255.1
245	Ruminococcus productus	D14144.1
246	Salmonella	NR_119108.1
247	Segmented filamentous bacterium	X87244.1
248	Selenomonas	M62703.1
249	Serratia	M59160.1
250	Shigella	KU234552.1
251	Shigella dysenteriae	EU409294.1
252	Shuttleworthia	NR_028827.1
253	Solobacterium	NR_036882.1
254	Sphingomonadaceae	KY386580.1
255	Staphylococcus	L37605.1
256	Staphylococcus aureus	L37597.1
257	Staphylococcus epidermidis	L37605.1
258	Stenotrophomonas maltophilia	AJ131117.1
259	Streptobacillus	NR_145915.1
260	Streptococcaceae	KJ023414.1
261	Streptococcus	NR_037096.1
262	Streptococcus anginosus	NR_118289.1
263	Streptococcus mitis	NR_115560.1
264	Streptococcus parasanguinis	NR_116211.1
265	Streptococcus salivarius	M58839.1
266	Streptococcus vestibularis	NR_118942.1
267	Subdoligranulum	NR_028997.1
268	Sutterella	NR_041591.1
269	Swine fecal bacterium FPC67	AF445202.1
270	Swine fecal bacterium FPC70	AF445201.1
271	Swine fecal bacterium RF3E-Xyl1	FJ753769.1
272	Swine fecal bacterium SD-Pec1	FJ753811.1
273	Swine manure pit bacterium PPC108	NR_041882.1
274	Syntrophobacteraceae	KU681304.1
275	Tannerella	AB547708.1
276	Tenericutes	JN568057.1
277	Terrahaemophilus	AY672070.2
278	Thiotrichaceae	FJ799356.1
279	Treponema	D85438.1
280	Tropheryma whipplei	NR_027540.1
281	Unidentified bacterium ZF3	AJ404681.1
282	Veillonella	NR_134226.1
283	Veillonella atypica	NR_041880.1
284	Veillonella dispar	NR_041879.1
285	Veillonella parvula	KX108934.1
286	Veillonellaceae	GQ422721.1
287	Verrucomicrobia	GQ274302.1
288	Verrucomicrobia bacterium MS-F-88	FJ460067.1
289	Verrucomicrobiaceae	KY992638.1
290	Vibrio	M98446.1
291	Xanthomonas	LC202833.1
292	Yersinia	X89574.1

## Sheet: Disease name
1	Allergic asthma
2	Allergic sensitization
3	Allergy
4	Asthma
5	Atopic dermatitis
6	Atopic sensitisation
7	Atopy
8	Bacterial Vaginosis
9	Clostridium difficile infection(CDI)
10	Colon cancer
11	Colorectal carcinoma
12	Constipation Irritable bowel syndrome(IBS)
13	COPD
14	Crohn's disease(CD)
15	Cystic fibrosis
16	Diarrhea Irritable bowel syndrome(IBS)
17	Eczema
18	Gastric and duodenal ulcer
19	Gastro-oesophageal reflux
20	Guttate psoriasis
21	Ileal Crohn's disease(CD)
22	Infectious colitis
23	Inflammatory bowel disease(IBD)
24	Irritable bowel syndrome(IBS)
25	Kidney stones
26	Liver cirrhosis
27	Necrotizing Enterocolitis
28	New-onset untreated rheumatoid arthrits
29	Obesity
30	Periodontal
31	Psoriasis
32	Recurrent wheeze
33	Rheumatoid arthrits
34	Skin and mucosal infections
35	Systemic inflammatory response syndrome
36	Type 1 diabetes
37	Type 2 diabetes
38	Ulcerative colitis
39	Whipple's disease

## Sheet: Microbe-disease association
Disease	Microbe
1	169
2	109
3	169
4	61
4	116
4	166
4	169
4	207
4	225
4	231
4	254
4	255
5	109
5	129
5	256
5	257
5	258
6	109
7	94
8	5
8	7
8	20
8	21
8	62
8	91
8	101
8	106
8	133
8	155
8	158
8	163
8	164
8	184
8	185
8	186
8	189
8	190
8	194
8	196
8	202
8	210
8	224
8	225
8	252
8	259
9	12
9	48
9	61
9	155
9	182
9	211
9	221
9	231
9	235
9	242
9	289
10	115
11	51
11	61
11	94
11	155
11	160
11	161
11	225
12	282
13	61
13	69
13	166
13	184
13	225
13	231
13	232
14	50
14	55
14	59
14	60
14	101
14	111
14	137
14	140
14	144
14	146
14	154
14	155
14	159
14	286
15	69
15	121
15	184
15	191
15	234
15	256
15	258
15	263
15	291
16	63
16	126
17	109
17	146
18	169
19	169
20	256
21	54
21	55
21	59
21	60
21	107
21	111
21	182
21	225
22	51
23	5
23	182
23	231
24	2
24	8
24	15
24	19
24	22
24	48
24	51
24	60
24	61
24	64
24	92
24	96
24	107
24	108
24	115
24	118
24	121
24	124
24	127
24	130
24	137
24	147
24	148
24	162
24	166
24	167
24	182
24	198
24	208
24	215
24	217
24	220
24	221
24	227
24	228
24	231
24	243
24	245
24	260
24	274
24	278
24	282
25	206
26	12
26	13
26	14
26	23
26	48
26	51
26	52
26	53
26	57
26	59
26	61
26	65
26	66
26	106
26	118
26	130
26	137
26	139
26	148
26	149
26	150
26	151
26	153
26	154
26	158
26	159
26	160
26	166
26	167
26	170
26	181
26	182
26	184
26	187
26	194
26	199
26	200
26	211
26	212
26	213
26	215
26	219
26	225
26	231
26	236
26	237
26	238
26	243
26	244
26	260
26	261
26	262
26	264
26	265
26	266
26	267
26	275
26	282
26	283
26	284
26	285
26	286
27	5
27	61
27	93
27	135
27	136
27	137
27	138
27	155
27	162
27	178
27	179
27	231
27	251
27	255
27	282
28	226
29	11
29	61
29	119
29	143
29	155
29	195
29	227
29	256
30	6
30	160
30	166
30	222
30	223
30	225
30	248
30	261
30	275
30	279
31	5
31	155
31	229
31	230
31	231
31	255
31	261
32	109
33	63
33	107
33	225
34	3
34	120
35	137
35	138
35	178
36	1
36	4
36	5
36	9
36	10
36	12
36	16
36	17
36	18
36	24
36	25
36	26
36	27
36	28
36	29
36	30
36	31
36	32
36	33
36	34
36	35
36	36
36	37
36	38
36	39
36	40
36	41
36	42
36	43
36	44
36	45
36	46
36	47
36	48
36	49
36	51
36	54
36	55
36	56
36	58
36	59
36	60
36	61
36	63
36	67
36	68
36	70
36	71
36	72
36	73
36	74
36	75
36	76
36	77
36	78
36	79
36	80
36	81
36	82
36	83
36	84
36	85
36	86
36	87
36	88
36	89
36	90
36	93
36	94
36	95
36	97
36	98
36	99
36	100
36	102
36	103
36	104
36	105
36	110
36	112
36	113
36	114
36	117
36	122
36	123
36	125
36	128
36	131
36	132
36	134
36	141
36	142
36	145
36	147
36	148
36	149
36	151
36	152
36	153
36	155
36	156
36	157
36	158
36	160
36	165
36	166
36	168
36	171
36	172
36	173
36	174
36	175
36	176
36	177
36	178
36	180
36	182
36	183
36	184
36	188
36	192
36	193
36	197
36	199
36	201
36	203
36	204
36	205
36	209
36	211
36	214
36	216
36	218
36	219
36	221
36	222
36	225
36	231
36	233
36	235
36	236
36	239
36	240
36	241
36	242
36	246
36	247
36	249
36	250
36	252
36	253
36	261
36	267
36	268
36	269
36	270
36	271
36	272
36	273
36	276
36	277
36	281
36	282
36	287
36	288
36	290
36	292
37	23
37	61
37	62
37	94
37	106
37	107
37	154
37	155
37	184
37	231
38	5
38	107
38	231
39	280
